# Supplementary material for: Regulatory Networks of Flowering Genes in Angelica sinensis during Vernalization
Source: Plants (Basel). 2022 May 19;11(10):1355. doi: 10.3390/plants11101355 (PMC9144295; doi:10.3390/plants11101355)
Supplement: Supplementary file 1 [file plants-11-01355-s001.zip]

Archive with 2 entries (2 files):
- plants-1687618-supplementary.pdf
- Table S2.txt
