# Supplementary material for: Regulatory Networks of Flowering Genes in Angelica sinensis during Vernalization
Source: Plants (Basel). 2022 May 19;11(10):1355. doi: 10.3390/plants11101355 (PMC9144295; doi:10.3390/plants11101355)
Supplement: Supplementary file 1 [file plants-11-01355-s001.zip › Table S2.txt]

>Isoform0014104  (Gene: VIL1)
TTATTCACAGGTGTTCAAAGTCTTTCTTCCAGTGTGCAAAGCACTCCAGAGAAAATTGGACTCTCAGATGATGGTTCAAGAAGTGCAGAACCTCTTCAAGAGTCTTTGAAATTGGGTCAAGAGAAGGATCTTCTTCAAAATTGCTTGGAAAAGGAAAAGCAGAACTCTGCTTTGTCAGTGTGCAAAATGCCTGACCAAGGTTCCAAGGCGAGTAAAAAACCTACAAAGAATCAGGAGGTAAAAAAACCAATATTTGCTCCTAATGGTCAGCCTTCTAGGAAGCAATCTAGAAAAGCTAAGAATCCCTCTCGATTTCCTGAGGCTACAGAGAAGTGTGCTGCTTTAAAACGTTCGACTTTGTTGATTTGTCAAAATCCTGCATGCAGAGCTACTTTATCTGATGATGCATTCTGCAAGAGGTGCTCATGCTGTATCTGTCATTCATTTGATGACAACAAAGATCCAAGTCTTTGGCTGGAATGCACGTCTGAATCTAGTAAAGGAGACTCGTGTGGCTTATCTTGCCACATTGAATGTGCCCTCCAACATCGAAAGATGGGGGTTGTTGATCTCGGGCTACTGATGAAGCTAGACGGGAGCTACTGCTGTGTTTCTTGCGGCAAAGTTTCAGGAATACTAGGTTGTTGGAGGAAGCAGCTTCTAATAGCTAAGGACGCTCGACGTGTTGATGTCCTCTATTTTAGGATAAGCATAAGCTATAGGCTCTTAGATGGGACTTCTAGGTTCAAAGAACTCCATGACATTGTAGCCAGCATTAAGGCGAAACTCGATACCGAATTGGGTCCAGCGAGTGGCGTTTCAACTAAGATGGCAAGATGCATTGTTAGCAGACTCTCTGTTGCTGGTGATGTGCAAGCCCTTTGCTCTACTGCGATTGAGAAAGCAGATGAATGGTTGAATGCAACTTCAAGTGCAGATCCGAATTGTAGAGAGGGTTCACTGCCGGCAGCTTGCAAAGTTGTGTTTGAAAAAATATTATCTACTTCAGTAGTAGTTTTGTTGATAGAGATGTCTACCTCGTCTTTAGAAGAAGACATCAAGGGCTACAGACTTTGGTATTGCAAGACTAGAGAAGAGACACACTCAGAGGAGCCCGCTTGTGTCTTTCCAAAATCTCAGAGGAGGGTTTTCATTTCAAATTTGCTTCCTTGCACAGAATACTCTTTTCGAGTAGTATCCTTCACAGAAGCTGGTGACATGGGACACTCCGAGGCAAAGTGTTTCACCAAGATTGTGGAGGTTATTCGTAAGACTCCCAGCTCAGTTGCAGTAAATAATATGAAAGAGAATTTGCCCGTTGTAGCAGATACAAATGTGGGCACCGAGTGCAAGACTGGAGCAGAGGTGGAATCTGATTCTGGCTTTCAGGTCCGTGATCTTGGGAAGATATTGCAGATTGCATCATCTCAAGAGCAGGGCTGCCTCAATGAGCTTCCTGGTGAGAGATTACAAAATTTCCTTGGAGTTGAAGAGCCTAACCCTCAACGTGTACAAGATCAGTTACAACGTGTCTCATGTGAGCTTGATCTAAATGTTGCTTCAGTGCCTGATTTAAATGAAGAGCTAACCCCTCCAGTTGAGTCCAGAAATGAAGATAACGTTATCACTTTGGGAAGGGTTGAAGCATTTGATGACCAGGTCTCACATGATAACCAGAGAAATGATGTAGAGAAATCTCATGGTAGCGGAGACTCACAGAATTGGAGCCACAAACCCAATGGGGACGTTTTAACTGTCGACTCCAAAGGAAAAATGAACAAGAAGAGGGCTGCTACTGCAAATGAAGAGTCACATGATTGTGATAGCACTCTGGTTAATGGATCACCTTGTGGAATCCACAACGGATCAGGGTCTTTGGGTGAGAACTTTGAGTACTGTGTTAAGATAATTCGTTTGCTGGAATGTGAGGGTCATATCAAATCAGAATTCAGGTTAAAGCTGTTGACATGGTATAGTTTAAGATCAACTGAGCAGGAACGTAGAGTTGTGAATACCTTTATTCAAACTCTTATCGATGATCCAAGTAGCTTGGCAGGACAGTTGCTCGATTCCTTCTCAGACGTCGTATCCAGCAAGAGGCGTAGAAATGGTTTTTGTAGTAAGCTGTGGCAC
>Isoform0011483 (Gene: VIL2)
ATGGATGCTGCTTCTATTGAGGGATTTGTGAACGACCCATCCAAATGCAGTAACTTAAGCATAGCCGAAAAGAGGGAATTAGTATATGAACTGTCAAATTGGACAAATGGTGCCCCAGAGTTGCTAAACTCGTGGAGTCGTCAGGAAATTTTGGAGATCCTTTCTGCAGAGATTGGAAAGGAAAGGAAGTATACTGGTTTGTCAAAATTGAAGATTATAGAAAACCTTTTGAAAGTTGTCTCTGAAAAAAAAGCACATGATCATGCTTCTTTGAAACACACTGAATCAGAGCCTTCAGCTACATTTGGTCAACGAAGTGCCAAAAGGCAGAGGAAAACTGACCACCCAAATAGAATACCAGTCACAACAAACAACTTGTCAATCATTTCTGTTAATGATGATCTAGTTGAAACTGTATCTTGCAAGAATTCAGCTTGTCGAGCTAAAATATGTCGAGAAGATGCATTTTGCAGGAGGTGTTCGTGCTGTATCTGCCATCAGTATGATGACAATAAGGATCCAAGCTTGTGGCTCACATGTAACTCAGAGCATCCATTTCAGGGTAAATCGTGTGGGATGTCATGCCATCTTGAATGTGCTCTGAAGCATGAAAAATCGGGCATTTCTAAGGATGAGCAGGACACGGGACTTAATGGAAGCTTTTATTGTTTATCTTGTGGGAAAGTGAATGATTTGCTCGGATGTTTGAGAAAACAAATAATAACAGCAAGAGACACTAGGCGGGTTGATATTCTATGTTACCGCATTTTCTTAAGTCAGAAGCTTCTTACTGGTACCAAACACTACCAGAAGGTTTATGAGATTGTGGATGAGGCAATGAAGAAACTTGAAACAGATGTATGTCCTTTTTCTGATTTACCTGTTAAAATGGCCAGGGGTATTGTCAATAGACTCTCTTCAGGCCCAGAGGTTCAAAGACTCTGCTCCTCGGCTATTGAGTTGTTGGACTTGATTCCTGCTGACAAAGGCTTTAGAATGTCATCCAATCTGGCAGTTCAAGGTATCAGATTTGAAGATGTCGGAACCTCTTCAGTCACTGTGATTATCAACTATAAAGATCCACCTCTGGGAAAGATGTCTGGTTATACTTTGTGGCATCGCAAAGTGGATGAAGTGGCCTATCAAGCAGAACCAACATGTACACTATTTGAACCAAATGCAAGGTTTCCATTATCAGGTCTATCTCCTGCCACAACTTATCTCTTCAAGGTTGTTTACTTCGATGATAACAAGAAGTTGAGGACATTTGAAGCTCAAATGCAAACATGTTGTGATGGGGTTCCAAATCCAGAGGGCTTAGAAGTTGAAAGAAGTATTAGTTCAACAACAAACTGTAGCAGCCTTTCTAATCCTTCATCAGTGGAAGATGAAAGTAATCATCAAGGTAAATCCTGCACAAATGAGAATGTTCCCTATTCCAAGACTTCTGGCAATAACGTTAATTCAAATACATTGGATAATTGGGGAATGGACCAGAATGCCTCAGATCAGATAGGTCCCCACGGAGTACCAGTGTCTTTGCTGACTGAGGAACAAGTGCTGGGTAAAATTAATTCAAGGCCAAATTTTGTGAATCTCAAGGACAAGCACTCATCAGAAAGGCCAAACACTGAGGTGACAAGCCCTAGAAATGGGGTAAACACCCGTATCCAAAGTGACATGGAGATTCCACCATTGGGGCAGAGTTCAGATACTGGCTTACCTAATACTCCATGCAAAATGGAAAAATTTAAAGAGGGGATAGCAAGAAGCATCAGACCTGTACTAAGCAAGGATCTTGATAATGGGTCCGGGAAGGATGACAGCCAACAGAATGGCAACTCTATTATGAAAAAAAGCACAGAAAGAGGAAATGACAAATGTAGGGAAACTGGTGATAAAGAGTTTGGGTATTATGTGAAGGTGATCAGATGGTTGGAGTGTGACGGGCACATCGAAAAAAGCTTCAGAGAGAAGTTTCTAACGTGGTATAGCTTACGAGCTACACCAGAACAGGTGAAGGTGGTAAAGGTGTTCGTAGATACTCTTATCGAAGATCCTTCATCTCTTGCAGGGCAGCTTGTGGACACCTTCACTGATGTTATTTCCAGCAAGCATCCTTCGGCAGCTCCTGTGGGGCTATGTCTCAGGCTTTTTCAT
>Isoform0060733 (Gene: VRN1-L)
ATGGCAAAGTACATGGAACTGTTAGATGCAGGTGTTAGAATTGTTGCAAGAACCTATTCTCACTGCCCCCAGACGGCGCGTATGTACTACCACCCACCGGCTGAGAGTCATCACCACCAGGAAAGTCATTTTCACGGCGGGTTGTTTGGCGCCTCCGGCGAGGGGTCGGGTCGGGTTAAGCAAAATGGGTCGAAGATGGGCATGAGCATGGATACTGCTGACGTCATTCTTTATTCTATTGTTGGG
>Isoform0002416 (Gene: FCA)
TTTTCTGCCCCTGCGGTATCTCCAGATAATCATGATGGGGGTGCATTCGCCAAACTTTTTGTCGGTTCTGTTCCAAGGACCGCCACCGAAGAAGAAATACGACCGTTGTTTGACCAACATGGACGCGTTCTGGAGGTTGCTCTGATCAAGGACAAGAAAACTGGGCAACAGCAAGGATGTTGTTTTATAAAATATGCTACTTCAGTCGAAGCGGATAGGGCTATAAGAGCTTTACATAATCAGCACACTTTACCTGGGGGTGTGGGTCCTATCCAAGTGAGATACGCCGATGGGGAGCGAGAACGCCTTGTTGAGTACAAATTGTTTGTTGGCTCACTGAACAAACAAGCTATAGAAAAGGAAGTTGAAGAGATATTTTCACCATATGGTAGAGTTGATGATGTGTATCTCATGCGTGATGAAATGAAGCAGAGTCGTGGATGTGGGTTCGTGAAATATTCAAGTAGAGAATCGGCAATGGCTGCGATAAATTCACTTAGTGGAACTTATATAATGAGAGGTTGTGATCAGCCGCTAACTGTTAGGTTTGCTGATCCCAAAAGGCCAAGACCAGGGGAATCGAGAAATGCTCCTTCTTTTGGTGGTCCTGGTTTTGGTCCTAGGTTTCAACCACCAGGGGTTAGGCCAATGCCAAACACAGTTGATACTATTCACAACCATAATCTGCCTAATACCTGGCATCCAATGAGTCCGCAGAATCAGGCGCTATCTTCTGATGTTGGGATACATACCCGGTTCCCCGCACCTTCAACACCGGGTGGTTCTTCCGCTGGCGGCTATAGTGGCTCTGCAGATGGTCCTCCCTCTGTGTTCCCAGCTTCGTCGTCATCGACACTGCCACAGAATTATAACCAGTCGAAGCCGCAAGTCCCATCTTTTAGCCAGCAAATATCACCTCTACAACAACAGCCATATCAGTCATCACAGCAGTACCCATCTCCTTTGCAGTCACAATCATCAGGATCTTACTCTCAGAAACAAACCTCTGCTGCACAACCTACACAATCCATTCCACTACGAGCACCAACTCCTTATAGTCAGACATTTTCATCTCAAAAGCTGCCTGGTGTAAATGGACAGCTACCTGTTTCACAATCTCAAAACCAGCAGAGTCTCTCACCTGCTGCAGGACAAATCCCATCAAATACTAATGTACCACCATATCCTCCCTCTGGTATGGCAAATCAACAGCAGTTAAATCCTCAGCAGCAATTTCCTCAACCTCTACCCCAGTCAACTTCTCAGTTAACAGCACAGATGCTGTCACAGCAGACACAAGCTCTGCAGGCAAGGCTTCAATCATCACAACAAGCGTTCTCACAGATCCAGCAACAGCTGCAGATGATGCAACCATCAAATCAAAGTTTTGCGACGCAGCAAGGTCCAAACGCTTCTTCTCAGCAGTCGTGGGCTGGAATGACTCCACAGACAAGTGCCAGTAGTAAGGTTATCCCTCCAGTGACAGATGGACCTGCTGCGACTGCAGCTTCAGTTATTCCTGAAATTACACATGCAGTGGTTCCTTTGAAATGCAACTGGACAGAACATACCTCTCCTGAAGGATTCAAATACTACTACAATAGTACAACTGGTGAAAGCAAATGGGAAAAGCCAGAGGAGCTGTCATCGTTTGAAAAACAGCAGTCACAACTACAGAAATCTTCAGTTCAACAGCCTCAAAGTCAGTTTCAACCCCAAGGCCTGTCTACACAGCAAGTTCCTGTAAACCCTCAAAGTCAAATCCAGTCACAACTTCAATCCCAGCTCCGCTACCCACAACAGTTGCAACAACCCTCTCAATCTTTATCATATCAGGCTCCTGGATATGCAGGTCACCAAGGTACTCAGGATCTAGCTTATAAACAATCACCTGCGGTGGCTAGCTCAGTAAATGATCCCTCACGATTCCAGCAGGGACTTCAGGGTGCTCAGGAATGGATGTGGAAGAACAAGCCCACAGGTGCC
>Isoform0027593 (Gene: FLK)
CAAAAAAGTGATAATCCCGTGAATGAAAACGAAAAAAAATGGCCTGGATGGCCTGGAGAGAATGTTTTCAGGTTGTTAGTTCCTGTACAAAAGGTTGGAAGTATCATTGGACGAAAGGGAGAGTACATTAAGAAAACTTGTGAGGAAACAAAAGCCCGCATTAAAATTCTTGATGGTCCTCCTGGGACCAATGAAAGAACTGTTATGATTTCTGCCAAGGAGCTGCCAGATGTCCCTATTCCTCCCGCTGTAGATGGTTTGCTGAAAGTTCATAAACGTGTCGTTGATGTTGATGCTGATCCAGCTCATGCTCAACCTGGTGCAGGTGGAACAGTTTGCACAAGAATGCTTGTTGCAGCTACACAGGGTGGAAGCCTAATTGGAAAGCAGGGTGCCACTATAAAGTCTGTACAAGATGCATCGGGTTGTATTATTCGAGTTCTTGGAAGAGAAAATTTGCCAGTTTTTGCTCTGCCAGATGATAATGTCGTTGAGGTACAGGGAGAAGCTGCAGGGGTGCACAAGGCTATTGAACTGATTGCAAACCACCTCAGGAAATTTCTAGTTGATCGCAGTGTAATTGGAATATTTGAGATGGAAATGCAATCTCCAAACACTCGTGGAAATCAGGACTTGCCTCCTCCACAATCCTGGGGGCCTCAAGGTTTTGGGATAAACGCTGTTGGTGGTGGACATGGATTTCCTTCAAATCCTCAGTATGCACCACCTCCACGTCAATTTGAGAACTACTATCCACCTGCAGACATGCCTCCTATCGAAAAGCAACCACGGGGAGGTGCATCAGCATACGGCAGGGATATGTCAATGGGTACTCAACCAAACATGCAACCACATCAATCAATGGTCACAAAGGTTTCCCAAAACATGCAAATTCCACTTACATATGCTGATGCTGTTATTGGAACCTCTGGAGCAAGTATTAGTTATATTAGACGTGCCAGTGGTGCAACTATTGCAATTCAGGAAACAAGAGGCGTTCCTGATGAGATGACTGTTGAGATAAATGGATCTGCTTCACAAGTTCAAACTGCACAGCAGTTGATACAGAACTTTATTGCCGATGCTGCAAATGCTGCACAAAATACTCCTGCTGCACCTGGTCAAGGATATAATCCTTATCCCAATAACGGACCTTCCTATCTATCCCAACCACCAGATGGTACTGGTCATGCACCACCTGGAGACTATGGCTCTGTCTATGGAAACAACTATGGATAC
>Isoform0008935 (Gene: FPA)
ATGTCTAGCAGGGGAGAAAGGGACAGGTCTCGAAGAGACTATGTTCCGAGGTCGGAAGAGAGGAGTCGTGGTGGTGGTGGTCGTAGCAATGCACCACCGTCGAGGCATCTTTGGGTAGGAAGTCTTGCTCACGACTTATCTGAGAGAACTTTAAGGGAACACTTACTGCGATTTGGTGAGCTTGAGAGCGTTGCTTTTCAACCTGGTCGGGGCTATGCTTTTATCAATTATAAGTACGAGGAAGATGCGTTTGCTGCAATTAGAGCACTTCAAGGGTTTTCTGTCGCGGGCAATCCGCTTAAGATTGAGTTTGCAAAGTCGGAGAAGTCTTCAACTTCATCAGTCGATGAAGAGTACTTGCTTCGCCAAGATGATCAACGCTCTTTTGCTAGAGGATCAGCATATCCACAGAAAGAACCTAGAGCACAGCACTCTAGCCATAATCCATCGTATTCTAACAAATCCAAAATAGAGGATAAAAATGTAGAACCTAGTGAAGTCTTATGGATTGGATTTCCTGCTGTGCTGAAGGTGGATGAAACAAATTTAAGAAAAGCCTTCTCGCCATTTGGTGAAATTGTAAACATTACAGCATTTCCTGGCCGCAGCTATGCCTTTGTCCGCTTCAGAAATGTAATGTCCGCATGCAGGGCTAAAGATACTCTTCATGGAAAATTATTTGGCAATCCTCGCGTACACATTTGTTTCGCAAAGAGTGAGTTCACTTCCAGTGGACGGAATCCTATGGATGTCCCTTCCTCCCCAGATATTAGTCCCTATGGACACATGGAAGAGTCTAAGAAGTTGCGACATGATAGAAGAAGCTACGAGAACATATCTAGAGTTCCCAAAATGATGTCCCCTCATGTTATATCTGATATGGAGTCCCCGCATCTTGATCTTGTGCCTTTCCAGAGGAAGGGTAATATAATGCCTATTAGTGATGGTGCATTCGAACGAGGTCTCCGAGATCTGGGTCCACAACTAGGACCCGCGCTGAGTGTGTATGAGCACCAAGCTAGTCCTCCGAGAAATGGAGGTGCCCGCTTTCGTGATTATTCTCCGCAAGAAATTCCTAGACAAGGTCAATTACATGACGATGCTTGGAACATGCCAGAAGATGCAATGCTTTTTCATGAATCTAAGAAACTAAAGACCACTTCTTTTCCACATGAAAATGAACTTCCAGAGTATCCTTTCTGTGATCCTGAGAAAGTAAAACATGAGTTGCCTAGAATACCCGATTATCACCAGCTTGATGCCTATAATAAGAACTTTGATTCTGGATCGTTTGGGCATGAACGGATCCCTGATCGAGTGATAAATAAAACACAGCCATATGGTGAGAGGAGTGAACACTGGAATAAACCATATAATAGTTTCCAGACTAGACCTGTTCAATTCCCTCCAAATCATGTCGAGTGGAAGAGATCAACTCAAGAATTGCATCAGCCTTCTCCAAGTGAAGTTTGGAAATGGGAAGGAACCATCGCAAAAGGAGGAACTCCAATTTGTCGTGCTCGTTGTTTTCCTGTGGGGAAACTGCTGGATATTATACTGCCTGACTTTCTGGATTGCACAGCAAGGACTGATCTTGACATGCTGGCGAAGCATTACTATGAATCTACCAGTGCTTGGGTAGTATTTTTTGTTCCTGATAGCGACATTGATATTGCATCTTACAATGAACTTATGAGTCATTTGGGGGAAAAGCAGAGAGCTGCAGTTGCTAAAATTGATGAGAACACCACTTTATTTCTTGTCCCTCCTTCAGAATTTTCTGAGAAAGTACTAAAAGTTCCAGGGAAACTTAGTATTTCTGGTGTTATTTTAAGGTTTGAAAACTCTGGTCCCAGCATTGAGTCTCTTCGTAATCTGCACGAGATAAAAGACACTAGTTATGGGTCATATCTCTCGGTGCCCCCTTTTCCAGATCAGGGAAACCCTGGAGTGAAGAAGGTACCTTTTCTCGCAAAGTTGCCTACTCCCCCGCCTGCATCTTTTGCAGGCTCCAATCATATGGTTAGAACTATACCTGCCACCATAAATGATAACAGGCATATCTATGAGCAAAACTCATCACTGGGGCCAAACTGGCCGGCACAAAATCTAGAAAACCTCAATGCTGGTGCTAGAAACAGAACAGCACAACCATCCAGTGGTCCCTTCGATTCTTTCAGCCGAGAATACAACCCTGCAACAGCAACAAGTTATTCAAACTACACGACAGGGTTTTCTGGTATCACTTCAACTGGAAGCAATAACCCCTCCCCTGATGAAAAACCACCATCTTCTTTGTCTCCGCTTTCTGCAACTCTTCAACCAGAACAACTTGCACAGTTGGCATCATCTCTTTTTGGGCAGAGGCAACCGGGTGTTGTAGCAGCAGGCCAAGATTGTAGGCACCCATGCAACACAAATCAATCAAATGTGCCTGTAATATCTCAAAGAGAGCTTTCAGTTGTAGCACCGGGGAATCAAAAGCATCAAAATGCAGGTGCACATGAAGATGGAGACGCAGACCCTCAGAAACGTCTACAAGCAACATTACAGTTGGCAGCAGCTCTTCTTCAGCAAATTCAGCAAGGGAAACAAAAC
>Isoform0010298 (Gene: FY)
GCCTATTCAGATAACCCATCAACCAGCTTTGCTGCGAAGTTTGTTCACACGTCTTTGAACAAAAATCGATGTTCAATTAATCGTGTAGTGTGGACACCTACCGGCAGGCGGCTTATTACAGGGTCTCAAAGTGGAGAATTCACTTTATGGAACGGGCAGTCGTTCAATTTTGAAATGATATTGCAGGCTCATGATCAAGCAATCAGGTCTATGGTCTGGAGCTATAATGACAACTGGATGGTCACTGGTGATGATGGAGGCTCCATAAAATATTGGCAAAACAACATGAATAATGTGAAGGCTAATAAGTCCGCTCATAAAGAATCTGTACGTGACTTGAGCTTCTGTAGGACAGATTTGAAGTTCTGTTCTTGCTCTGACGACACTACAGTCAAAGTATGGGACTTCGCTCGATGTCAGGAAGAGAGGTCTTTGTCTGGCCATGGTTGGGATGTGAAGAGTGTTGACTGGCACCCTACCAAGTCTTTACTAGTTTCAGGCGGGAAAGATAACCTTGTGAAACTTTGGGACACAAAATCAGGAAAAGAGCTAAGCTCATTGTTTAGTATCAATATTGAATGTCTAACTTTTTTCAGGTTTAATTAATTTTTTATATTCAGATTGCAGCTTTTCAAAAAATACTGTTTTTTTTTTTCAGCCACGGGCACAAAAACACTGTTCTTTGTGTAAAATGGAATCAAAATGGTAACTGGGGTGCTTACCGCTTCGAAGGATCAGATCATCAAGCTTTATGACATACGGGCTATGAAAGAACTCGAATCTTTCCGTGGCCATCAAAAGGATGTTACTGCATTGGCATGGCATCCTTTCCATGAAGAATATTTTGTTAGTGGGAGTTTTGACGGATCAATTTTCCATTGGCTAGTCGGGCACGATACTCCTCAGGTTGAAATTTTCAATGCACATGATAATGGTGTTTGGGACCTTGCATGGCATCCTATTGGATATATATTATGCAGTGGTAGCAATGATCACACAACAAAGTTCTGGTGTAGAAATAGGCCTGGGGATCCTGCTCGAGACAAATTTAACATGGGGCAAAAACCAAGGTTATGGTGAGCAAAACCCTGCACTTGCCAATCGCATGGGCTGGTAATTTCCCTGGATCCGAGCCGCCAACAACTCCGGGATCATTTGGTGGTGGATTGACCCGGAATGAGGGGAACTATTCCAGGAATTGGAATTGCGATGCCGCTATCCATACCATCGCTGGATACATCAGCTCAAGGAGACCAGAAGCCACCTATGTCAGCTTCAATTCCATCAGGAGCTCCTCCTCTCCCACCTGGTCCTCATCCATCTCTCTTTGCAGCCAATCAACAACAGTCTTATCAGCAAAATGCTCAGCAGCTCCAACATCACCAGTTGCACCAACAGCAAATGACGTCTTTACCTCTTGCCCCTCCTAACATGCCACAGCTACAACATCCCTCTCATTTACCTATGTTACAACATCCTCAATTACCTCGCCCTCCATCTCAGCTACCTTCCCATAATATGCCATCAATGCCTATGCGTCCAATGGGAATGCAAAATACGATGAATCAAATGGGGCCTCCAATGCCCCAGAACCACTTTATGAACATGAATCATATGCATTCTGGATCACCCGGAGGTCCACCTCCAGGAGGAATCCCAAACGGGATGCAAAATATGCAGGGTTCTTCA
>Isoform0001353 (Gene: FLD)
ATGAACCCCTCTTCTTCATCAAATCAAAATCCCCAAAATCAAAACCCACTTCAATTCTCAATCTTTAATCCCCAATCAAACCCTAACCCTAACCCTAGCCCTAATTTCACCCCCAATTCAATTTCAGAAACCCAAAAAGACCCAGATTACTACCCCAGTTCAATCTCAAACCCTAATTTAACAAATTACATTTCACTCTCAATTCCCAAGAAACGTAGAAGAGGTAGATCAAGAAGCAATGCTGCTTCAACCGCATCTCAAAATCAGGTTTATCAAATCCCTAATTTGATTTCTAGTGGCAATAATGTAATTAATAGTACTAATGGGGTTGTTTATGGGACTAATGGTAATGGGATTGTTGATGTTTCTGATGAAATTATTGTGATTAATAAAGATGCTACTAATGAGGCTTTAGTTGCTTTAACTTCCGGGTTTCCGGCTGATTCGTTAACTAGTGAGGAGATTGATGGTGGGGTTGTTAGTGTTGTTGGTGGGATTGAACAAGTGAATTATATTTTGATTAGGAATCATATTATTACGAGGTGGCGTGAGGATGTGTTTAGTTGGGTTACGAAAGAGATGTTTCTTGATGTTATGCCTAAGCATTGTAAGGGGCTTTTGGATAAGGCGTATGATTATTTGTTGTCGAGAGGGTTTATTAATTTTGGGGTTGCGCCGGCTATTAAAGAGAGGATTTTGGGGGAGGTGAGTAGGGGGAATGTGATTATTATTGGTGCGGGGCTTGCGGGGTTGGCTGCGGCGAGGCAGTTGATGTCGTTTGGGTATAAGGTTACGGTTTTGGAGGGGAGGAAACGGGCGGGTGGACGTGTGTATACGAAGAAAATGGATGGGGCGAGTAAGACGGCTGCGGCTGATTTGGGAGGGAGTGTTTTGACGGGCACGCTTGGGAATCCGCTTGGGATTTTGGCTAAGCAGTTGTCGTATCCACTTCATAAGGTTAGAGATAAGTGTCCGCTGTATAAAGTGGATGGCAAACCAGTTGATCCAGATTTGGACACGAAAGTGGAAATTGCTTATAATCAGCTTTTGGACAAAGCGAGTAGTCTTAGGCAGTTGATGGGAGAAGTTTCACAGGATGTTTCTCTTGGAGCAGCATTGGAGAGTTTTTGGCCCGTAGATGGAATTGTGGGGAATGAAGAAGCCACAAAATTGTTTAATTGGCATATTGCAAATTTGGAATATGCAAATGCTGGCCTGGTTTCTAAACTTTCACTGGCATTCTGGGATCAAGATGATCCGTTTGATATGGGAGGGGACCATTGCTTTTTACCAGGAGGAAATGGAAGGCTAGTACAAGCCTTATCTGAGAATGTGCCAATACAGTATGAAAAAATTGTGCATACCATTCGTTATGGTGGTCACGGTGTGCAAGTAATTTCTGGGGGACAGATTTATGAGGGTGATATGGCTCTTTGCACTGTTCCTTTAGGGGTACTGAAAAGTGGCTCTATCAAATTTATTCCCGAGTTACCTCAAAGAAAGCTTGAAGGAATTAAACGATTAGGATTTGGTTTGTTAAACAAAGTTGCCATGCTTTTTCCATATGTGTTTTGGGGTACTGATCTCGACACATTTGGGCATCTTACCGATGATCAAAGCAGCCGGGGGGAGTTCTTTTTGTTCTACAGCTATGCAACTGTAGCTGGCGGTCCACTCTTGATCGCTTTAGTTGCAGGTGAAGCTGCACACAAGTTTGAGAGCATGCCCCCCACTGATGCCGTGACCCAGGTTCTCCAAATTCTGAAAGGCATTTACGGACCTAAAGGAATAGATGTCCCGGATCCCATACAAACGGTCTGTACAAGGTGGGGTAGTGATCCCTTCAGCTTGGGCTCGTACTCAAACGTTGCTGTGGGGGCATCAGGAGATGACTATGATATCTTAGCAGAAAGTGTGGGAGATGGACGACTTTTCTTTGCAGGGGAGGCTACCACCAAGCGTTACCCAGCAACTATGCATGGGGCTTTTCTTACTGGACTTAGAGAAGCTGCAAACATGTCTCATTATGCTAGCAACAGGGCCATGAGGACCAAAGTGCAGAGGAATACATTAAAAAACACACACTCTTGTGCTTGCCTTCTGGCAGATTTATTCAGAGAACCAGATCTAGAGTTTGGAAGTTTTTCTGTAATCCATTGTAAAAAAAACTGTGATCCTAAGTCAGTGGCAATTTTAAGGGTGACATTTGGTGAACCCCAAAAAAAGAATGAAGGTTTAAGGCCAGACCAGCAGCACTCCAGCAGTCTACTTGTTCAGCAGCTTCAGTCTCACTTCAATCAGCAGCAGGAGTTTCATGTTTACACATTGTTATCAAGGCAGCAGGCACTTGAGCTGATGGATGTGAGAGGGGGCGATGAGATGAGGTTGGATTATCTGTGTGAAAATCTTGGAGTGAAGTTGATTGGTAGAAAAGGTTTAGGGCCACCTGCAGATTCTGTTATAGCTTCCATCAAGGCGGAGAGGGGTAACCGCAGATCTACTCCAACTTCTTTGACTCTAAAATCAGGTACATCAAAATTTAAGCCTGCCAATTCGAAGCTAAAGATGATTAGGAAGGCTAAAGTACTGGGTAACAGTAATGGCTCTACCATTTCAAATAAAGGCCTAGGGGTCAAGATGGTTGACCATGGAATTGATTCTTCTAGTTCAAAGTTTTCCTCTACCACTCTGAATAAAGGCTTAGCGCTCCAGATGGTTGACCCTGGAATTGATTCTTCGACTCCAAACTTTTCCTCTACTACTCCCAATAAAGGCCATGGTCTCAAGATGGTTGACCATGGAATTGATTCTTCTACTTCAAACATTTCCTCTACCACCTCCTATAAAGGCCTAGGATTGAGAATTGTTGACCATGGAATTGATTCTTCTACCCCAAACTTTTCCTTTACCGCTTCGAATAAAGGCCTAGGGCTTAAAATAGTTGACCATGGAATTGATTCTTCTACTCCTTTAAGCTTTCCGGTTGGGGCAAAAGCAATAAGCAATGGAAATAACTCTACTCCTCATCTCGATTCAGATAATGGTGCTAAAGAAGCAATGTGTATTGCTAGTGGTCCTACTCCTGAGGAGACTAAACCCTCCTCTATGACTCCACCTTCCAGTTCAGATATGGAAACTGTTAAATACTCTGCGGAATTGCAG
>Isoform0005115 (Gene: LD)
ATGGCTGTATCAGATGTGAATCAGTTACAGATGGTTGTGTCGAGCTCTACGACGTCGTTTAATGACTTGATTGATTCACAGAAGGAGCTGATTCAAAGCCAGATTCAACATCTACAGAATTTAGTTGTTGCGCAATGTAAACTCACCGGCGTCAATCCTCTCTCTCAAGAAATGGCAGCTGGTGCACTTTCAATTAAAATTGGAAAAAGGCCAAGAGATTTGCTTAACCCTAAGGCTATGAAGTATATGCAATCGTTTTTCTCTATTAAAGATGCAACTAACAAGAGGGAGTCCCGAGAAATTAGTGCTCTTTTTGGGGTCACAGCCACACAGGTTCGAGAGTTTTTTAATGGTCAACGCTCGAGAGTGAGGAGGTTTGTTAGGTTGTCTGGGGAGAAGGCAAATAGATCCAATAAATGTGAAGAACAGGATGGACCAATATGTTCCGATCCAAATGTACCTAGTAATACACTTCCCCTAAACACAATGGCTCCTATCATTGCTGAAGGGCCTTCATGCTCTACACAAGATGAAGACATTCCACCTGGCATGAATGACTTGGATAAACATTTTGTTGAAAACATTTTTACTTTAATGCGGAAAGAAGATAAATTTTCTGGACAGGTGAAATTGATGGAATGGATCTTGCAGATTCAAGATTCTTCAGTACTACACTGGTTCTTAACAAAAGGTGGTGTTATGATCCTAGCAACATGGCTGGGTCAAGCAGCAATGGAAGAACAGACCACTGTCCTTCATGTCATCATAAAGGTCCTTTGTCATCTACCCCTACACAAAGCTCTTCCAGCTCACATGTCTGCAATATTACAAAGCGTAAATAAACTTCGGTTCTATAGGTCATCAGATATCTCAAATAGAGCGAGGGTTCTTCTATCTAAATGGAGCAAAATATTTGCACGGAGCCAAAATTTAAAGAAATCCAATGCTGTGAAATCTACATCTGAATGTCAGGATGAGATGCTATTAAAGCAGAGCATTGGTGAAATAATGGGAAGTGAATCGTGGGAGAAGAAAGCTGATAACCTTGACTCTGCTATTAAGTGTTATTCTGGCACAGAGAACTTAAGGAAATTGGAGTCTTCACAGCCTGTAAAATTGCTAACTTCATCTGCGGATGACTCTAATAAGAAACTTGTCAGAGGTTCTACATCCCATACCAGAGAACGTAGAAAAATCCAGTTGGTGGAGCAACCAGGACAGAAGGTAACAGGAAGAAGTTCACAGCTTGCAAGGCCGTTACCTGCAACTCAAGAACGTCCTCTTTCAGCCGATGAGATCCAAAAAGCTAAACTGCGTGCTCAGTTTATGCAGAGCAAATATGGGAAACCTGTAAACACTTCGGATGGAAGCCCTAAGAAAGTGCCCCATCCCCAAGTTAGCATGTCTCAGGCTACATCTAGGTCTAATGTCCGTGCTAAAGTCGAGGAGCACAAGAAGCCTACAACTAATGAGCCAAAACTTGCTCCCGTATCCAACAAGATGAATCAGGAAATATATGAGCCCGTGTTGAAGAAGATCAAGAGGGTTCAGATTTCATGGGAGACACCTCCAGAAATGAGAATTAATAGTGGCTGGATGGTTGGCACCGGTTTAAATAGCAAAGAAGTAGAGTTCCAGAGAAACAGAATTCGCCGGGAGAAAGAAATAATCTATAAAACAATCCATGAAATACCCTCAGATCCCAAGGAACCTTGGGATCGTGAAATAGACTATGACGACTCATTGACACCAGAAATTCCAATCGAACAGTTGCCTGATGCTGAAGGCACAGAAAATTCTGTTTCCCACAGTCAAAGTGAAGAAGCTCGGGTTACTTCTGCAGCCACAACATCACAAAGTAGTAATGGGAATGGCAATGGGAATATGCCTGAGCCTGATTTTGAATTGCTCGCTGTTTTGTTGAAAAACCCAGATCTTGTTTTTGCACTGACATCTGCTGAAGGCGGTGGTAACTTGTCAAGTCAAGATACTATGAAATTACTTGATATGCTCAAGTCAAATGGGGTTAGTAGTGCAGTTGGTAGTTTAGCTGGTGTAGGCACAAAAGCCGAGGAGAAGATTGAAGTTTCTCTTCCATCCCCAACTCCTTCCAGCAATCCTGTAACGAGTGAATGGGGAGCAGTTGCTAAAAATCCATTTTCATGGCAGCCTGCAACAGTTTATGGAGAAGAAAATCACATGTCAGATGTTACTGCCACAGTACAATCCCATGTATATTCTACTGGCATGGTTCTACCCCAAAGACCAGTAATTGCCCCCTCTCCAGCCGAATCAATAGTCACTCAAACACCAATTTATCAAAGAGCCATAAGTGCAACATTTGCCGAGAATCGAGCCCGTGTTGCAGTTCCCTTGTTAAATCAAACTGCTCCAGAAATACTACATAACCAGAATAATTTTACAGTTAGTAATTCTTTGGCTGCTCCATTGCCAATGCCCCATTTAATGCCAACATCAGCTCGGTCTCAAATGAGGCAACCCTCAGCAGACATTCCCGAACCTCAGTTTTCGACAGCCTCTTGGAGGGATAGGCAGAATCTGACTCCGAATTCCGAATTTCATACTAATTATAATAACTATAATGCATATGCTGGAGGAACTCAGCAGGCTCCAATGGGTCATCCACGTAATAGAAATGAAATGATTGGTGATCTGCGGTATGATACTTGGAGTCCAGATAATAGTCCAGTTCGATCACAACAATCGGGTTGGAGTTATGGACAGCCTAGAACAAATAATGGACAAACTTATAGGGTTGAAAGGTCGAGGCAGCAGCTGCAACCTCGTCACCCTGAGTACAGGGATCATGGCCGGAATGATGACCGGAGATGGCGTGATCAGAGAAGA
>Isoform0017402 (Gene: LHP1)
ATGAACATCGGCGAATTCATCAATTCCGGCGCGGCGGCGCCGGAAATCAACGAATTCCGAACCGAAATCGACGAAAACGAAGAAATTGAAAACGAATCTGGTGATTTGAACTCACAAGATGGAGAAGAAGATGATGAAGAAGCTGAACTAAGCCCTAAACTAGCTGAAGGCTTTTTCGAGATCGAAACTGTTCGTCGAAAGCGTGTTCGAAAGGGGCAAGTTCAGTATCTAATTAAATGGCGTGGATGGCCGGAGACGGCCAATACTTGGGAGCCGTATGAGAATCTTGTATCCTGTTTTGATGTTATTGAAGCGTTTGAGGAGGGGCTGCGGTCAGGGAAGCATAGATCGCGGAAGCGTAAGCGGAGGTCTAGTGGTTTGGTTCCTCAAGCCAAGAAGAAGACACAGGGTACTCCTGGTGCGTCTACTTCTAGTCCACTGACTACTGGGAGGGTTAAGTTTGATGAAGGAGAGTTTATTATTCCTTTTGTGTGTGATGTGAGTCATGAGAATGGTGGTAGGTCGGGAATAGCAGATTCTGGTAATGATGAGGCAGTAGAGCAAGGAAATGGAAATGGATCGGTTGCTATTTCTTCACAAATTGAAGAAGAGAGAGATCAGAATGAAATGGATGAAGACCTCGGTGAATCTACTGGCATAAAATCGACCAATGGGGGCTCAAGTTTGTTGGCCATTAATAATTTGGAGTCACAAATTTGCTTTGGGAATGGACATCAAAAGGTTGACGCCGAGGGACGAGTCCAAGCTAATGGCCGCTTGAGGAAAAGAAGAAAAGCCGCATCTGTGAAACGGTTTACCCAAGAAGAAACCCCACAAACCCCACATGTAACAAATTATGCTGCAACAGATCAAGGAAATGGAAATGTATCCGTTGATATTCCTCCACAAGTTGAAGAAGGAAGAGATAACCATGAAGTGGGTGTAAACCCTGGTGAATATGCTGGCACGCAATTGATGAACTGGGGCTCGAGCAGGGTGGCCGTAGATATTTTGGACCCAAAAACATCAGAAACCGTTTGCTTTGAAAATGGACATCAAAAGGTTGACAGGGAGGGACTAGTTCAAGCTAGTGGCCGCTCAAGGAATAGAAGGAAAGCTGGATCTGTGAAACGGTTTAGCCAAGAACAAACCCCGCAAACCCCGCGTGTAACAAATTATGCCACAATAGAGCAAGGAAATGGAAATGGATCCTCTGATATCCGACCAGAAGTGGAAGAAGGAAAAGATCACTATGAAATGGATGTAAACCCTGGTGAAAATGCTGGCACACCAATGACCAATGGGGGCTTGAGCAGGGTGGCCGTAGATATTTTGGAGTCGCAGCCATCAGAAGCAATTTGCTTTGAGAATGGTCACCGAAAGGTTGACAGGGAGGGACCAGTTCAAGGTAATGGCCGCTTAAGGAATAGAAGGAAGGCTGCGTCTGTGAAACGGTTTAACCAAGAACAAACCCCGTGTGTAACAAATTATGCTGCACAAGATCTGACAACAAAAAACACTCGCGCTTCTGGTATAGTCGGACAAAATTGGGATAAAAATCCTGCTCACAGGAGCAAGTCTGATAATAGCACAGAAACATTTTCTATTACTGAGATCATCAAGCCAATAAGCTTTTCATCTTCTGGATCTGTACCGGACATCTTAGTGACCTTTATGGCCAAGAGGTCCGATGGGAAAGAGGTGATGGTTGATAATAAATACCTCAAGGCTAATTATCCACTTCTGGTGATTATATCTCTATTAGTTTTTCATGTTGCTATATTTTAACTTAATAGATATGTTAAGTCTTAAGAATTGTCCAATGATATGTCTATACTTTCATGCCAGTTGATCAATTACTACGAGCAACATTTGAACTATAATGCTACAGCAGGACTGGACAGATCTGGGAGAGAATATATGGCCGGA
>Isoform0038313 (Gene: MAF1)
AATATTCAAAGTTTTACTTATGCTTTTTTTTTTGTATGGTTACAGGACTGGGCTGAGGAAAATGAGGGTGGTTCTTTGCTGGCTACCTTGTACAAGGCTTTAGATGAGGTGGTGAAACTAGAAGAATGCGAAATCTACAGTTTCAATCCAGATTCTGATGCCGATCCATTTCTAGAAAGGGGGGCCATATGGGCATTCACATTCTTCTTTTATAATAGAAAGCTTAAGCGCGTTGTTAGCTTCCGATTTAGCTGTATAAGCAACTTGGTAGATGAGGGTTTTCCGATGGATGATATATGCGGCTTTGAGGAAGATGGGGAAATATTTGATGACATGGACATG
>Isoform0012026 (Gene: VIP4)
ATGGTGGGCGAAGAGAAGAGGCATCAGATGATGCAAAACCTATTCGGTGACCAATCAGAAGAAGAAGAAGATGACGATGAAGAAGTTGAATCGGAGCATGAATCTAATCGCCAACCCACTGATTACGTTTCGGATGAAGGGGACGGAGGGATGGAGCCTGAGGTTGAAGGTGAGGCTGAAGTAGAAGGTCAAGGGGAAGTTGAAGTGGAAATGGAGAGTGATGGTGACTTACATGATGCAGATCCTGTTCATGGAGAGAGCGAGGCCGAAAGAGATCAGAGTTCCCAAGAAGTGGAAGTTGGTGATCAAAGGGAAGAAAGTGAAGGAAAAGATTTTGAGAGTGATGATCAAGAAGACTATCATCAGAGAGTTGCAACAAGCAAGAGAAGGAATGCCATTGAAAGTGGATCTGAAAGATTTGAGGAAAGCCGCTATGCCGACAATGAAGATGAAGAAGTTGAGCAGACTAAAAGTAAGAGATCACCTGGTGAGGAAGAAGATGAAGCTCACATTTCACATACAGCGCCCGAGCTTCGTGATGTTTTTGGGGACTCTGATGACGAGGAACCAGAGTATGCAGTTGAAAATCAAATTGACCATGATTCTAATAGATCCCCTATTGATGAGGAGGGAAGTTATGAAAAAGGGCTCCAACCAGAGGATATGCTAGCTGATGAAGAGGGTCAATACGAGTCTGAGGAAGAGAATAGAAAGGCTAAACACAAGGAGAGGCCAGTCGGCCCACCTTTGGAGCTTGAGATTCCACTGCGCCCCCCTCCAGCCCGTCCAGAGAAGATGAATATGATTAAAGTTTCTAATATTATGGGAATCGACCCCAAACCATTTGATCCTGAGACTTATGTTGATGAGGATGAGTTTGTGACTGATGAATCTGGATCTAAAAAACGTATTCGCTTGGAGAACAACATTGTGCGCTGGAGAAATGTGAAAAACCCTGATGGGACAGTTACTCGTGAAAGCAATGCTCGCTTTATTAGATGGTCGGATGGAAGCTTACAGTTACAGATTGGTAATGAAGTTCTTGACATATCTGTCCAAGATGCGCAGCATGATCAAGCACACCTTTTTCTCAAACATGAAAAGGGTATTTTGCAATCACAAGGAAGACTACTGCAAAAGATGAGGTTTATGCCTTCTTCCTTGACATCTAAGTCGCACAGATTATTGACCGCTCTTGTTGATTCACGGCACAAAAAGGTTTACAAGGTCAAGAACTGTGTCACAGACATTGACCCTGAGAGGGAGAAGGAGCAGAAGGAGAGGGCTGAAAGCCAAACAATTAGAGCTAACGAGCTTCTTAGTCGGAAGAAGGAAAAGGTTAATAAAAAATATACACAGACTGTTCGCAGGGAGCGCCAACTTTCCCCTGGTTTCTTGGAGGATGCACTTGAGGAGGCAGGCCTTATGTCATATATCTCTGTGATTTATGTTTTCTGCACTCTTCATAGTCATTATTAATAGCCATAAAAAGCTTCTTATATCTAAGTATTTAAAGCAGTTCCAGAGTCAAACTCACAACAATACTTCATCACGTATATATATCTACTTTCTAAGCTAAAGTGCGGTACTCCTATATGTAATCTGCAATCAGAATTCTTTTTCTCACTATATATATGTATATTTACTTATCACAAAATCTCTTTCCTGTGACATTAGGATGATGAAGCCGATTACTACGAGTCCCGACGTTCTGCTCCTCGACGACGCTTTGATGATGACATGGAAATGGAGGATAGAGCAGAGAAGCGGATCCTCAACGCAAAGAAGGGGCACAAAGATATACCTCGCAAGTCATCATTTCCAGCTTCGAAATCATCCCGACGCCCTGTTGATTTTTCAGATAGTGAGAAAGAGGAGTCTGAGTATGAAACTGACGGGGAGGAAGAAGATAGGTCACCTGCACGTCGCATGACCGAGGATCCAGAACTGGACGATGAAGAAGAGGAAGAGCACTATGAAGAGGAGGCTGATGCTGATGAAGCATCAGAGGAAGAGGAGCCAAAGCACAAGGCCAAGGAGTCGCAACGAAATTTCAAGCACAAGGAGATAGAGTCAGATGATGAATCCCCTCAAAGAAAACCGGCAACACACCGTCGCATGGCAGTTGTGTATGATAGTGATGAAGAA
>Isoform0004523 (Gene: ATX2)
GGGCATTCTACGTGGCCAGCAGTTGTTTTGGATGAATCCGCGTCTAGTAATCTTGAAGGGTTAAACAAAATTTCCGGAGAGAAATCATTTCTGGTTCAGTTCTTTTGTACCCATGATTTTGCTAGGCTTAGCAAGAAACAAGTTATCCCATTTCTTAGAGGACTTCTTTCTGATTTCCATCTGAAGTGTAAGAAATCAGATTTCGTGCTGAGCTTGGTGGAAGCAAAGATGTACCTTAGCAGCCAAAAGCTTCCAAACAGGATGTTATCACTACGGAAGAGTAATACGACTAACTATGAAAGTGCAAGTGGAGAGGATGAAGGCATTTCTAATTTAGGTGATAAAGGCTCAAGAGAAGACGAGATCCATATAGATTTAGAGGACCTGAGAAGTTGCCCATTTGAAATTGGGGGTTTGAAAGTAATAAGCCTC
>Isoform0001769 (Gene: ATX4)
ATGATAATTAAGAGGAGCTTGAAATCAGTAATGCCGAGTTTGAAGCGGTGTCGACTCAGTGAGCCAGATGATGAAGACTCGGAGAATCAAAAGAAACGTAAATTCAACGGATATTATCCTCTGCATCTCCTCGGGGAAATCGCCGCCGGTATAATTCCGTTAAAAGGATATGGAAGACTTATTTATCCCCCTCAATTACTTAACGGTAACGGTTATTGCAAAACTGAGAACACCGAGCAGTGGTGCACAGATGTTTCGAATAAGGCGGAGTCGTCGAAATCGCAGACTAGCTTAGAAGGAGAAGAAGAAGCAGAAGAAGAAGAAGAAGAAGAAGATATTAGTAATGATCGAGTTGTTATTGAGGCTCCTGCGAAACCGCCATTGGTCAGGACTTCGAGAGGGAGGATTCAGGTTCTTCCGTCTCGATTTAATGATTCGGTTCTCGATAATTGGAAGAAGGAGAGTAAATTGACTGTTCAGGAGTTGTATTCGGATCCTGAGTTTAATCCTAAAAGGAGGAGTCATAGTTCTAGGAATCCCAAGGGAAAAGTGAAAAGTAGGAATCAGGATAAATGCGGGAGAATCCAGAGTGTGTGTCGTAAGCCTGCGTCATTGTTGAATGAGGAGGAGGATGAAGACGAAACAGAAGAGGAAACAGAAGACGAGGAATTAAGGCCTAAAAGGTTTGATACCAGGAAGTATCATTCGAATTCACACAGGTTAGTGGATGTAAAGATATCTTCGGTGGAAGAAAAGGTTAATGACAAGGTTGAAAAGAAAAGTTGGGAAGATGACTTTGCTCCTGGTGATATTGTATGGGCAATGTCTGGGAATAACTATCCTGCTTGGCCTGCAATTGTCCTTGATCCGTCAACACAGGCTCCCCAACAAGTTCTGAGCTTTCGCATTGATGGTACTATTTGTGTGATGTTTTTTGGCTACTCTGGTAATGGAACTCAGAGGGACTATGCCTGGATAAAAAACGGAATGATATTTCCGTTTGTAGAACATGTGGACAGGTTCCAGGGGCAGACCGAATTGAATGACAGCAAGCCAGGTGATCTACGGTCTGCCATTGAGGAGGCATTTCTAGCAGAACAAGGGTTCACTGAAATGCTGATGGTGGAAATTAACGCGGCAGCTGGGAATTTGGATTATCTTGAGGCTATATCCAGAGGCATTAAAAAGGAGATCACAGTTTCAAATCAAGATAAAAAATGCAACTCCCAGAAACAGGAAGATTTTAATAATAAAAACACAAGGCACTGTGTACGCTGTGGCTTGAATATCTCTCTTAGCATATCGTTAAAAAAAGCTGACTCTGCTAATGGGGGACGTCTGTTATGTAATACCTGTGCTCGGTTATCAAAGCCTAAACAATACTGTGGCATATGCAAAAAGATTTGGAATCGCTCAGACAAGGGAATTTGGGTGCGCTGTGATGGTTGCCAAATTTGGGTGCATGCAGAGTGTGACAAAATTCCCAAAAATCGTTTGAAGGACCTAGGAACCTCCGATTATTACTGTCCTCAATGCAGAGCAAATTTTGATTTTGAGTTATCAGACTCGGAAAAGTTCCAACCAAAAGCTAGAAAGAATGATCAATCTGTGCTGCCCGACAAGGTTACTGTCATCTGTGCAGGGGTGGAAGGCATATACTTCCCAAGCCTTCATTTGGTTGTCTGCAAGTGTGGGTACTGTGGGACTGAGAAGAAGGCACTAAGCGAGTGGGAACGCCATACGGGTTCCAAAAAGAAAAATTGGAAATCCAGTGTCAGGGTCAAAGGTTCCATGTTAACGTTGGAGCAATGGATGTTGCAGGTAGCAGAGTATCATCAGCGCAGCCTTGTTCCTGTTAATTCTCTTAAGCGTCCTTCCCAAAAATCAAGGAAGCAAAAACTATTGGATTTTCTGCAAGAGAAATATGAACCCGTGTGCGCAAAGTGGACAACAGAACGTTGTGCTGTATGTCGATGGGTTGAAGATTGGGACTACAACAAGATTATTATCTGCATCAGATGTCAAATAGCAGTTCATCAAGAGTGTTATGGGGTGCGAAATGTTCGAGATTTCACCTCATGGGTCTGCCGATCTTGCGAGACACCTGATATTGAAAGAGAGTGTTGCCTCTGTCCTGTAAAAGGAGGTGCTTTAAAGCCTACTGATGTTAAACCTTTATGGGTTCATATCACATGCGCTTGGTTTCAACCTGAAGTCTCGTTTGCAAGTGATGAAAAGATGGAACCAGCACTTGGGATTTTGAGAATTCCTTCAAATTCATTTGTGAAGATCTGCGTAATCTGTAAGCAAATCCATGGTTCCTGTACACAATGTTGCAAGTGTTCTACTTATTACCATGCAATGTGCGCTTCTAGGGCAGGGTATCGCATGGAGTTGCATACCTTGGAAAAAAATGGGAAGCAGATCACGAGAATGGTTTCATATTGTGCTTATCACAGGGCTCCGAATCCGGACACGGTTCTAATTATACAGACTCCTTCAGGGGTTTTTTCAACTAAAAGCCTACTACAAAATAAAAAGCGAAATGGTTCGAGGCTGATTTCCAACAGACTGAAGTTTCAAGAATCTCCTACTGTTGAACCCTGTGAGATTGAACCATTTTCTGCTGCTAGATGTCGGATCTTTACAAGATTAAGCAACAAGAAAGTAGAAGAACCTATTGCTCACCGAGTTGCAGGACCCATCCGTCATTCTTTAGTTTCAATACAGAAACTGAACAGTACTAGAAAAATTGTGGAGCCTAAAACATATTCTACTTTCAGAGAACGACTACAACATTTGCAGAAAACAGAAAATGATCGGGTTTGCTTTGGTAGATCTGGCATACACGGATGGGGCCTCTTTGCACGCCGAGACATAGCAGAAGGAGAAATGGTTCTAGAATATCGTGGTGAACAAGTTAGGGGTAGTGTGGCTGATCTGAGAGAGGCGCACTACCGCATTGAAGGCAAAGACTGCTATTTGTTCAAGATCAGTGAAGAAGTCGTGGTCGATGCTACAGATAAAGGAAACATTGCACGTTTGATAAACCATTCTTGTGCACCAAACTGCTATGCAAGAATAATGAGTGTTGGTGCCGATGAGAGCCGCATTGTACTTATTGCCAGGACAAATGTGTCTGCTGGTGATGAATTAACTTATGATTACTTGTTTGATCCTGACGAGTGTGAAGAATTTAGAGTTCCCTGCTTGTGTAAATCTTCAACCTGCCGCAAGTTCATGAAT
>Isoform0020296 (Gene: ATX5)
GAGGCATTTCTAGCAGAACAAGGGTTCACTGAAATGCTGATGGTGGAAATTAACGCGGCAGCTGGGAATTTGGATTATCTTGAGGCTATATCCAGAGGCATTAAAAAGGAGATCACAGTTTCAAATCAAGATAAAAAATGCAACTCCCAGAAACAGGAAGATTTTAATAATAAAAACACAAGGCACTGTGTACGCTGTGGCTTGAATATCTCTCTTAGCATATCGTTAAAAAAAGCTGACTCTGCTAATGGGGGACGTCTGTTATGTAATACCTGTGCTCGGTTATCAAAGCCTAAACAATACTGTGGCATATGCAAAAAGATTTGGAATCGCTCAGACAAGGGAATTTGGGTGCGCTGTGATGGTTGCCAAATTTGGGTGCATGCAGAGTGTGACAAAATTCCCAAAAATCGTTTGAAGGACCTAGGAACCTCCGATTATTACTGTCCTCAATGCAGAGCAAATTTTGATTTTGAGTTATCAGACTCGGAAAAGTTCCAACCAAAAGCTAGAAAGAATGATCAATCTGTGCTGCCCGACAAGGTTACTGTCATCTGTGCAGGGGTGGAAGGCATATACTTCCCAAGCCTTCATTTGGTTGTCTGCAAGTGTGGGTACTGTGGGACTGAGAAGAAGGCACTAAGCGAGTGGGAACGCCATACGGGTTCCAAAAAGAAAAATTGGAAATCCAGTGTCAGGGTCAAAGGTTCCATGTTAACGTTGGAGCAATGGATGTTGCAGGTAGCAGAGTATCATCAGCGCAGCCTTGTTCCTGTTAATTCTCTTAAGCGTCCTTCCCAAAAATCAAGGAAGCAAAAACTATTGGATTTTCTGCAAGAGAAATATGAACCCGTGTGCGCAAAGTGGACAACAGAACGTTGTGCTGTATGTCGATGGGTTGAAGATTGGGACTACAACAAGATTATTATCTGCATCAGATGTCAAATAGCAGTTCATCAAGAGTGTTATGGGGTGCGAAATGTTCGAGATTTCACCTCATGGGTCTGCCGATCTTGCGAGACACCTGATATTGAAAGAGAGTGTTGCCTCTGTCCTGTAAAAGGAGGTGCTTTAAAGCCTACTGATGTTAAACCTTTATGGGTTCATATCACATGCGCTTGGTTTCAACCTGAAGTCTCGTTTGCAAGTGATGAAAAGATGGAACCAGCACTTGGGATTTTGAGAATTCCTTCAAATTCATTTGTGAAGATCTGCGTAATCTGTAAGCAAATCCATGGTTCCTGTACACAATGTTGCAAGTGTTCTACTTATTACCATGCAATGTGCGCTTCTAGGGCAGGGTATCGCATGGAGTTGCATACCTTGGAAAAAAATGGGAAGCAGATCACGAGAATGGTTTCATATTGTGCTTATCACAGGGCTCCGAATCCGGACACGGTTCTAATTATACAGACTCCTTCAGGGGTTTTTTCAACTAAAAGCCTACTACAAAATAAAAAGCGAAATGGTTCGAGGCTGATTTCCAACAGACTGAAGTTTCAAGAATCTCCTACTGTTGAACCCTGTGAGATTGAACCATTTTCTGCTGCTAGATGTCGGATCTTTACAAGATTAAGCAACAAGAAAGTAGAAGAACCTATTGCTCACCGAGTTGCAGGACCCATCCGTCATTCTTTAGTTTCAATACAGAAACTGAACAGTACTAGAAAAATTGTGGAGCCTAAAACATATTCTACTTTCAGAGAACGACTACAACATTTGCAGAAAACAGAAAATGATCGGGTTTGCTTTGGTAGATCTGGCATACACGGATGGGGCCTCTTTGCACGCCGAGACATAGCAGAAGGAGAAATGGTTCTAGAATATCGTGGTGAACAAGTTAGGGGTAGTGTGGCTGATCTGAGAGAGGCGCACTACCGCATTGAAGGCAAAGACTGCTATTTGTTCAAGATCAGTGAAGAAGTCGTGGTCGATGCTACAGATAAAGGAAACATTGCACGTTTGATAAACCATTCTTGTGCACCAAACTGCTATGCAAGAATAATGAGTGTTGGTGCCGATGAGAGCCGCATTGTACTTATTGCCAGGACAAATGTGTCTGCTGGTGATGAATTAACTTATGATTACTTGTTTGATCCTGACGAGTGTGAAGAATTTAGAGTTCCCTGCTTGTGTAAATCTTCAACCTGCCGCAAGTTCATGAAT
>Isoform0007413 (Gene: ARP6)
CTTTGTAGGAAACGTGGCTATGATAACATCTTTAAGTGCACTTATGTGCTTCCTGACGGTGTTACGTATACAAAGGGTTTTGTGAAAGACCCTGCTGAAGCAGACAGATATCTTACTTTGTCTTATGGAGCCACAGGACAACATACAGAAAAAATGGAAACGGATCAGCAAGAACATGAGGAAAAGCTTGAGAACAAAAATAAAATTGATTTAACAAAGAATGAGTTCAGCTTGACAAATGAGCGTTTCCTTGTGCCGGAGATGATATTTCGTCCTGCTGATTTAGGAATGAACCAGGCTGGTTTGGCCGAATGCATTGTCCGAGCAGTCAATTCTTGTCATCCTTATCTACAACCTGTACTCTATGAAAGCATCATATTGACTGGTGGAAGTACATTGTTTCCTCGATTTGCTGAAAGACTAGAAAGGGAGTTGCGGCCTCTTGTCCCGGATAAATATCAAGTGAAGATATCAACCCAAGAAGATCCCATATTAGGTGTTTGGCGAGGGGGGTCACTCTTGGCATCTAGCCCTGATTTTGAAACGATGTGTGTTACAAAGGCAGAGTATGAGGAGCTTGGATCATTTAGGTGTCGCAAGAGATTCTTCCAC
>Isoform0017546 (Gene: PIE1)
TCTCTGAAGAGAGGACCACTGGCTTCTGATACAAGAGCTGTAAAGGAAGAGTCACCTATAGAACTTGTTTCTGAGCCGATGTCTGTAGATGAGGACGACGACCCTGAGTTTATTACCTCTTCAGACAGGATACCAGCACCTACCAATGTGGAAAAGAAACGTAAAGCAGCACCAAGTAGTAATACCTCGAAGAAGGCCAAGAAGGCAAGGAAGGCTCCTGCAGAAATTTCTCCATCAACTTTGGATTTCAATTTGTTCAGTAAGCAGCAGGATGAACCAAAAGATGCTAGTCATGATCTTGAACAGAAGCCAATAAGTAGGACCAAGATGGGAGGGAAAATCTCGATTACATCAATGCCTGTGAAGCGAATTCTAACCATAAGACCAGAGAAAATGAAAAAGAAGGGAAGTATGTGGTCTAAAGATTGCTTCCCTTCTCCAGATTCTTGGATGCCAGCTGAAGATGCAGTACTATGTGCTGTTGTACATGAATATGGTCCACACTGGAGCTTGGTCAGTGATGTTTTGTATGGGATTACTGCTGGTGGGTATTACAGGGGAATATTTAGACATCCTGTCCATTGTTGTGAAAGGTTTAGAGAACTTTTCCAAAGATACATTTTGTCATCAACAGAAATCCAGAATGACAAGCTAAATAATGCAGGGTCAGGAAAGGCTCTTCTCAAAGTAACAGAGGATAATGTCCGCTTGTTGCTGGGTGCTGTTTCTGAGCTTCCAGATAATGAGCCTCTCATTCAAAAGCACTTTTTTGCGCTGCTTTCTTCTGTCTGGAGAACATCTGGGCGCTACCAAAAACACTGCAACTCAAATTCTCATGCTAACCTTTACCCAGGTGTAAGGTTCCTTACTTCTATCGGGAATCATTTATCTAAAACTAACACAGCAGGGACATCTTTGAAAATGAACTTCGCTAATCTAAGCACAAGTAGGAAATTAGTAGCAGCTGCCCTGCATGATGCAGATGTTACATCACAGCATGATGGAGTTGCCACCCTCAGCTCTAGGGGTGAGGATTCAAGTGTTGCAGATCAGCTGGTGGTTTCGCTTGAACTTCCAAATGGCGGGAATGGTGAACAGGTTCTGTTGCCATCCGTTGTAAACGTGTCAATATGTGGCCCTGAACCATCTCCGTCAACATGCACAGATGCTGGTGGTAATAAGATTAGATCTTCTCTTGTGGCCGAAAACAGATTTAGGACCGCTTCTGGATCTAGAGGTGAAGATTGCATGGCACCAATTTCATTGTTTTCCTCATCAGTTGATGTGGAGTCACGGATGCCTTTGAAATCACAATCCTTGGGAAAACACAAGCTGCCAATCTCTGAGTCGGTAAAGCCTGCCAAGTCAAAAGTGAGGAAGACCATCACAGAATCCAGTGATGCTCATTGTGCTGTTGTTGATCCAGTTTTCCGACAAATAATGGTGGCACCGAGAGATACTGATTCCAAATATGACATGATAGGGGGATCATCTTGTCCAGATGCTGGAACCAATAATTATGAAAGTAGTTCAACCTTTGACATTGAAGACTTTTTAACATTGGATTTGGCAAGTTCTGAAATGCCCACGCATTATTATGATCCTGGTTTAACTTCAGGTTTAGAAGATTATTCATCATTTACGGACTTCACAGACATTGGG
>Isoform0000367 (Gene: FRL3)
AATGTTGATCACTCAATAGTGAAACCTGAACCATGCAGTGTTGATGGTTCATATGCAGACATAAGATTTTCTATTACCATGGGTGGAAAGAATTTGCTCTTGTATTTAATTAATCACAAAAGGGATCTTGATTCCATGACTGACGAAGTTTTTAGGGCTCTTAGGATGTCAATGAATCCTGGAAAATTAGTTTTAGATGGAATGCAAGACTTTTACCTAATAATAGAGGATAAGGAGTTTGAAGGGGATGTAGTTTGTAAAAGTAGCATTCTTTTGTTGGATCAGTTGAGGAGAATTTCTCCCCAGATTCCACCACGTCTCAAAAAATCAGCAATGTTACTTGCACACGAATGGGAGAACAAAATGAAGAGCTTAGGGGAAGTTACTGTTTTCCTGAACCTTTTAGCTTCGTATGGGCTGGGGACTGCTTTTGACCCAGAAGAGTTCTTTAGCGTTTTTGAGGTTATTGGTCAGCATACACAAATTTCAGAATTATGCCAGCTCCTTGGTTACGCCGAAAAAATCAGTGATCTGATTCAAGTAATGTTAAAAAAGCAGCAGCATGTAAAAGCCATTAGATATGTTTGTGCTTTCGGTCTTCGTGACAAGTTTCAACTCGCATCACTTCTGAAAGACTTAATGAAGAATGCTGAAGAAGCCTCAAAGACTTTGCGCTTGAATAGAAGTTGCCTTGTTGACAAAAAAGATGAGGCCATAGACAACATTTTGGCTTCACTAAGAGAGGCAATTGTGTGCATTTTTCAGTACAAACTTGAATCAGAATACTCTCCAGTATCCGTTGGAAGATTTATTAAAAAGCTTATACAGCAGAAGGAAGATGAGAAAGTTAGGTTATCAGCCTCTAACAATGATTTAGCGAAACAAGAGGCTGAGAAAAAATGTAAATCAGCCACAGTTGTACTTGACTCGACTGAGGACTGCATTACTCAGCCTAAAGCCAACTACCCTATATTGGACTTTAGGAATGCGTTGGTTACTATCCTTTCTGACATGGACGGAATTAGTTTGCTGCATTTCTTGAGTGAAAATCCAGAAGATCATGAATTGCTAGGCAGCGATATATTAAATGTTCTGAAGTTATCGAGGGAGCCTGCAAAGCTTGTCCTGCATGCCATTCGAGCTCCCCATTTGGAGATGGGAGGCAAGAATTATGAATCCCCTGTGATCATGGGAAGTTGCATTCTTTTGTTGGAACAACTCATGAATCTATCACCAGAGATCAAGCAACAGGTGAAAGAAGATGCAATGAAACTTGCATTTGATTTTAAAACAAGAATGAGGACTCCTCTTCAGGTCCTGGGCTTCTTGCATCTTATTTCTACCTACGGTCTTAATTCAAGATTTGAGGCCAGTGAGCTTGAGAGGCACTTCGAATCAATTTCACACGTTAAACATTCTCCTCACTTATGCCAAGTCAGCCAATCATCAGATAAAAGGCCAAATCAGATTACAACTTCAAGTATTTGTCATTGGCATCAAAATGATTCTTCTGTTCTCGAAACGAGCAAAAAGGAAGATGACAAAACTAGTTTTATTCACTCAGCAAATTTAGCTAAACTTGTTTTAGATGCAATTCAGAGCTGTTATAACTCTAACCTTAATGGTAAAAGAAGTGTAAAGTCTATAGTAGTCAAGTGTTTTATAGTTTTGCTGGAGAAACTGTTGACAATGTCACCACAAATTCTACCTCATGTTAAAAAGAAAGCTGCCAAATTCGCAGTTGACTGGAAAACACAGCTTTTAGATATTAGTACCAGGATATCTGTGGAGGTTTTTGGGTTTTTTTACCTTTTGGCAGTCTATAAGGCGGCTTCTTCAGTTGATTCAAATGAGCTTCTTGGCCTCTTGGAAAGCATTTATATGAGAAGGAGAGTGCCTCAATTAGTTCGGCTCCTAGGGTTGGCACACAAAATTCCTGATTTCGTTGAAAGTCTCATTCAAAAGGGGCACAGGCTTCAGGCAATCCGATACATATATCAATTTGAGCTTGTTGGGAAGTTCCTCCCAGTGTCTATCCTAAAAGATCACTTGAGCTCTAAGAAATTGTTGGATGCATCTCATGTACCAAAGGGTAACATCGCCATAATAAGCAAACAACTTGCCATCCTTAGAGAAGTGGTAAAATGCATCAAAGACCATCAGCTTGAGGCTGAGTATCCACTTGAAGATCTTTTAGCTCAAGTTCAAAAGCTAGAAGGGCTGGCAAAGGAGTTTGCAAAAAGGTCTCAATCGTATAATCATTTCCAAAAGAAACATGTTTCAGGCCCATATCCTAGTCCTGAAGCTCAAATGCACCTGAAGTTCAAAAGGAAACAACAAGCTGCAGGCCCATATCCTGGACCTGAAGCTCAAACGCAATGGCATATGAACAAACATCCACGGATTGAGCCACCAGTAGGAACTTCCTTTAATGTTCCATCTCATGCCTTAAACTCGATGGCAAACTTTGTCCGCTGTGAGGGGGCCTATATGCAGTATGGACCTCAAGCTCAAAGGCAATGGCATACCAATCAACATCCGCAGACTGGTCCACCAGGAACCTCCTCAGTTCTTCCATCTCCTTTTCACTCAATGACAAACTTCCTTAAATCTCCGCTTGTATTCAATCCACAGAATGCACTTCAATCA
>Isoform0012278 (Gene: FES1)
TTCGGAGAAGATTTATCTCCTGTTAATCAAGATCAGACACATGTTCAGTATGCTTCCCTTGACAATATAATCATGGGGCATGAAGATCAATCCCATTCAGTTTCAGTTGCAGAAGAAAATGCTGTGAAGGTAATATCAACAGATATGCACGAGGTAAAAGGTGATAGAGGTGCACATATCTCTGATCAAATGGATGTATCAGAAGGAAGGGACTCAGACAACAATCACGTGAATCTTCCGTGTTCAGAGTTAGGGAAAGATGTGATTGCTACTGGGAACCACAAATTTAAAGAATCCAAACCCCTTTCAGGAACAAGAACACCTAAAGATTATGTTGAACATAAAAACACAGCACTTCCAAATGGCCATGGAATATTAACTGTCCAGACCACTGAGTCTGCTAGTAGTGCTGAATTTGCTGCTGCTGTTTTAGTGAAAGACAACTCAAGTGGGAAGACTACTGGTCTTTACTATTCTGAGGAAGAAAAGAAGCATCACCGCTTGCAGACTGATGATTTTAAGCTCAATGAACCAAGATTGGATTTTCCCATGGTTAAGCCAAGTAGCTTGTCCCCCAGTGTGGGGTTCAAGGATGGGACTGATAAACCAGCTGTTATTTGTGATTTTTTTGCCAAAGGTTGGTGCATCAAGGGAAAATCTTGTAGATTCCTTCACGCAAGCAACGTTACCACCCAACAGCATGCGGGAGCTGATCCTAGTAACAAGACTGAGCGGCAAACTAGTGAAGGATCGGATTGCTCCTCTAAAAAGCCACGGTTGGTTACTTCTCCTGATGAAGAAGCTCCTGCAGTTGGCACCTCATCTCTCTTGGACAGAGTTCTGTCGCATGAACTTGGTCAAAGTTCCAAATGGAAGAATGAAGAAAAAGTGAGTCCGTATAAAGACAACTCCAGCAGTGCTGGAAGAGAATATCTAAGAGGAGAAAATTGGCACTTGAACAATCGTGGAAAGCATGGTTCAGAAGAAATGGCTGCTAAGAGAAGCCAATTCTTGCTTGATGAGTGTATGCCCCCCTTCCACCACTCATGGGAAACAAACTTCAACAGTGGGACATTACAACCAACCCATACTTCAAGCTGGACCAGGTCATCTTTGCCATTTGGTTCTACTTGGAATGCAGATCCACTTAGGTCCCACAACTGCTTAGACGTTGAAAGAGAATATGGTGCTTCTAGATCTGCTTCTCTGCAGAAGACCTCTTCGCCATTCTCTGGATCTGAATCAAATAATCCATCTAGAATGCCCGTGTCCGGAGATTCACGGTATCCAGTTGAAAATAAAACAGAAATGTCCTCCTACAATTGGGAGCCATCTCCACCTTTTCGGCCATCGTTCGCTCTTACACAGAGATTGTTGTCTTCAGCAATCCAATATGATCCTATGCGTGATAGCATTGAACAGTCCAAGTCAGCAGATGTATTTTCTAGATTTTCTGGTGCTGGTCGAGAGAGTTTTGGTCCAGGTTATAATTTTCTTGAACAATCTCTTGGTGGGCATCACAACATCCTTGACAATAATTTGAACAAGAAAAACCATGAAAAGGATTTGTTTTCAGCTGAAACAGGAACTCCTGTGAGTGCTATCACTGAGATGCAAAATAGAATTTCTGCACCACATGAAGAGAAGGTCTTGGGATCCTCACATCTTCAAGATATTAGGAAAAGAGATGCACCAGATACTGAAAATGATCATGCAACTCAGACTGATAAGCCAAGACAGAAGTTAAAATCAGGAGACATGGCTGGACAAATTAGTGAAATGGAGGTTGATGTTAAGGTAAGTGAAGATATGGCCAAGGAAACGAAAGTCCTAAAACACTTCCGCGCTGCTCTCATAGATTTTGTCAAAGAATTGGTCAAACCAACTTGGCGTGAGGGTAACCTGAGCAAGAATGCTCACAATATTATAGTCAAAAGATCAGTCGACAGAGTCCTTAGCACAGTACCAACTCATCAAATTCCATCTACTTCAGAATCAGTTGAGCTGTACCTTTCTTCATCCGAGCCAAAAATTGCAAAGCTTGTTGAGGGTTATATTGACAAATATGGAAAA
>Isoform0039345 (Gene: SUF4)
ATGGGGAAGAAGAAGAAAAGAGCAGCAGCAGTATCAGATATATGGTGTTATTATTGCGATAGAGAGTTCGACGATGAGAAGATATTGGTACAACATCAGAAAGCTAAGCACTTTAAATGTCATGTTTGTCACAAGAAGCTTTCTACTGCTGGTGGCATGTCTATTCATGTTCTTCAGGTTCATAAAGAGACTGTTTCCAAGGTGCCAAATGCTAAAGAGGGTAGAGAGTCGACTGATATAGAAATATATGGGATGCAGGGAATACCAGCTGACGCAATGGCAGCTCATTATGGAGAAGATGAAGATACTCCATCAAAAATAGGGAAAGTGGACATCCCAACCTCCCAATTCGGCGGTGCATTACCTGGATCACTCGGCCTTCGATATCCTCCTCCGACAGCTATAGGCGCAATGCCGCCATATTACAATCCTGCTGTACCAATGCCACGTGTTGGGTGGCCAATTCCACCACGCCCCCAACCGTGGTTAGTACAACGTCCAGCGGTTTCAGTTCCCCAACCTGGAGCTCTGGGGATTGTCCAACAACCTTTATTCCCAGTACAGAATTTTAGGCCTCCCATGCCATCTACTACATCTCCAGGGCTTCAACCGTCACTGACAGTTGCTCCCCCTGTATTACCTGCGCCTGCTACTGTATCACAACCTTTGTTTCCAGTTGTTGCCAACAATAACATATCTACTCAAGCTCCACCATTTTCTGCACCTCTATTTTCAACAACTGTTCCATTAAGCTCTTCTGCAGAACATAATAGTTCCACTGACTTGCATGGTAGCAACATCGCATCTCTGGCAAGCAGTTACCATACCCCAGGCTTTCCAGGCGGGGCGTTGGTAAATTCACATTCTTATGCATCTGGACCAAATACAAGTGGTCCTTCAATTGGCCCTCCCCCAGTTATCGCAAACAAACCTCCCCAGCCAGCGACGAACGAGGTCTATCTAGTTTGGGATGATGAAGCGCTGTCAATGGAAGAGAGAAGAATGGCATTACCAAAATACCAGGTGCATGATGAAACTAGCCAGATGAGTTCAGTAGATGCAGCTATTGACAGAAGGATATCAGAAAGCAGGCTGGCCGGTCGCATGCCATTT
>Isoform0004820 (Gene: CLF)
ATGACTCCTCCTAATACGATTGACCTTCGTATTCCTTCTGAATCTATGCCGCCGGCAATGTCGCCGTCCGATTCTTCCTCCGGTGACAGATCAGATTCTCCCGATACTCCTCCCGATAGTCAGGGACTGCAAGAAAGAGGTCTGGCACCCTCAAAAATTTCTATAGTTATCAATTCTGTGAAGAAACAAGTTTTTGCTGAGAGATGTGTCCATATAAAGAGGAGAATGGAAGAAAATAAACAGAAGATGGCTGATCTCACCAACAATTTTTTAAGGTCTGCACAAGAAAGAAGTTCCCTGAGGGGTAATGAGAGTAATGCCAGCATTGATCTACTATCAAAGAGGCAGAAATATGCAGTTGATATGCACAACGGTATAGAGAAAAATAACGGGGATAATGACAGCAATGCTTCCCAAGAAGATGAATATGGATCTGTAATTCTTTTAGGATCTAGTATAGCGGTGAAGAATGCTGTTCGTCCCATCAAACTTACAGAAGTTAAGAGATTACCAGCATACACTACTTGGGTTTTCTTAGACAGAAATCAGAGAATGACGGAAGATCAATCTGTTTTCGGTAGAAGAAGAATTTATTATGATCAAAGTGGAGGTGAAGCTCTAATTGCTAGTGACAGTGATGAAGAAGTGGTTGATGAATTCGAGGAAAAGAAAGAATTTAAGGATACTGAAGATTACATACTACGTGAGACTATCAGCGAAGTTGGCTTATCTGATGCTGTCGTGGATTCACTGGCACAGTGTTTCTCTAAAAAACCTTCTGAAGTCAAGGCAAGATATGAAGCTCTTACGAAAACGGAAAGTGTAACTGCTAGTGTGGGCTCACAAATTTCACTCAGTGAAGAGATTCCAAGTTCATATCTTGATAAAGATCTTGACGCAGCTTTGGATTCCTTTGACAATCTATTTTGTCGTCGATGTCTTGTGTTTGATTGTAGATTACACGGGTGTTCACAGGATCTTATATTTCCTGCTGAGAAACAACTTCCATGGGCCTGTCCAGATACGGAAAGCAAACCATGCGGCTCTCGCTGTTATCGTGTGGTCTTAGAGTCAGAAGGTAAAGCTAACTCTCCTGTGCGGGCGAATGGTAAAGATGTAGTTATCCCTTGTTCTGATAGCGCTGGCTCTCAACTAACAAGAGGGATATCTGCTGGTTTATCTTTGAGGAGAAGATCAAAGCCTGGCCAAAGTGAAAGTGCTACATCAAATGGAATACATGTATCAGAAAGCAGCGACTCAGAAAGTAAACGTCTACGGGATGTCACTGCTACTCACCCCTCATCATCAACATCAAAAACTAAGCTTGTTGAGAAGCGTGAGGTTCATAAGAGGAATAGCAGCAGACTAGCTGAGCACGTTATTAACATGAGGAAGAGGCAGAAAAAAATGGCGATAACTTCAGATTCTGAGTCTCTTGCTAGTGGGAGTCCTGGTTCTGGTGATACAAATACTCAGTCCAACTTGCGTAAAGAGAACGAAGATGCTAGTTCTTGTTCACAGAAAGTGATATCTTCAAATACTAGACGATCTACAAGGAAAGGTTCCCCGGCTCTTAATGGTGATAAGTTAAGTCAGCGAAAAGTTAATGACTCTCTTTGTACTGGAATGGTTAGTGGTCAACAACATGTGCCTAGCGGTGATGATGCCTTGAAGAAAGGGGAATTCGTGGATGAGAGCATTTGTAAAGAAGTCATTGATGTTAAATCTTGGAAAACTATAGAAAAGGCCTTTTTTGCGAAAGGTGTGGAGATATTTGGCAGGAACAGCTGTTTAATAGCAAGGAATGTTATGAATGGATTAAAGACATGTTCGGAGGTGTTTCAGTTTATGAATCACTCCGAGAACAAGCTATCCGAGGAAGGCAATGGTTTGAATTCTTTGGCTGAGGGCTCTTCTAAGGGCGATGGTAATGAAAATATGGGTACTCATATAAGAAGAAGATCAAAATTCTTACATAGGAGAGGTAAAGTTCGGCGCCTGAAGTATACATGGAAATCTTCTGGTAGTCATTCATACAGGAAAAGGATTTCGGACGCGAAGGATCAACCTTGTCGACAATATAACCCATGTGGGTGTCAGTCTGCTTGCGGAAAGGAGTGTCCTTGTTTTTTAAATGGAACCTGTTGCGAGAAGTACTGTGGATGTCCAAGGACTTGCAAACACCGATTCAGAGGCTGTCACTGTGCCAAAAGTCAATGTCGAAGTCGACAGTGTCCATGTTTTGCTGCAAGTCGAGAGTGTGATCCTGACGTTTGCCGAAATTGCTGGATCAGTTGTGGTGATGGTACTCTAGGCGTTCCCTGGCAAAGAGGTGATAATTATGAATGCAGGAACATGAAGCTTCTTCTAAAGCAACAACAAAGGGTGTTACTTGGAAGATCTGATGTATCTGGCTGGGGAGCTTTCTTGAAGAAAAGTGTTGTTAAACATGAATATCTTGGAGAGTACACAGGGGAACTGATCTCACACCGTGAAGCTGACAAACGTGGCAAAATATATGACCGTGTAAATCACTCATTTCTGTTCAACCTAAATGATCAGTATGTGCTTGATGCTTATAGGAAAGGTGACAAATTGAAATTTGCAAATCATTCCCCAGTTCCCAATTGCTATGCAAAGGTTATGATGGTGGCCGGGGATCACAGGGTTGGCATATTCGCCAAGGAAAAGATTTCTGCTGGGGAAGAACTCTTTTATGATTATCGGTACGAGGCAGATAGAGCACCTGATTGGGCCAAAAAACCAGAGTCCTCTGGTACCAAAAAAGATGACCACACTCCTTCGAATGGGCGAGCAAAAAAGATAGCT
>Isoform0019989 (Gene: FIE2)
ATGAAAGGAAAAAAGGGGGTCGCTATTTCGAGGGAGATGGTAAAAAAGGAAGCAGTAGGGTGTGAGGTGGTGAGTGGAAGCTTAGGGTGTGAGGTGGTGTGTGGAAGCTTGACACCGTCGAATACGAAAAAGTACAGATTGAGCAACAGGCTTTGGGAGGGTGACCGACCTCTCTACGGCATCTCTTACAACTTCATTGATTCTCGTTTCTTCAGTCTCTTTGCTACTGTCGGCGGCAATCGAGTGTCTGTTTACCAATGCCTTGAAGAAGGTCATATTGCTAATCTGCAGTCTTATGTCGACAATGATAAGGACGAGTCCTTCTACACAGTGACCTGGTCATGTAACCTTGAAGGGGAACCGTTATTGGTGGCTGGAGGAGTTAATGGTGTCATTCGAGTCATTGATGTTAGAAATGAGAAGATTCACAAGTCCATTGTCGGTCACGGTGAATCAATAAATGAAATCAGGACCCAGATGTTAAAACCACAGCTTGTACTTTCTGCCAGCAAAGATGAATCTGTTCGTCTATGGAATGTCCAGACTGGAATATGCATTTTAATATTTGCTGGAGCTGGAGGGCATCGAAATGAAGTCTTGAGTGTGGTATTATGGGAATTGCAATGACCTATGATACATTTGAAATTCACTTCACTGTCCTTAATGTTAATTGATAGATTTCCTTTTGAGATATTACTGTCACAGCAGTGATATGTAACATATGGTTTGGTACCAATCTTTCAGGACTTTCACCCTTCGGATCAATATCGCTTTGCAAGTTGTGGTATGGACAATACTGTCAAAATCTGGTCAATGAAGGAGTTTTGGAATAATGTGGAAGAATCTTTCACATGGACCGACCTGCCGTCAAAGTTCCCAACAAAATTTGTGCAGTTTCCGTTGTTTATCGCCAAAGTACATACAAACTATGTTGACTGCAATAGGTGGCTTGGGGATCTTATTTTGTCCAAGAGTGTTCAGAATGAAATGTTATTATGGGAGCCAATAATTAAAGATCAGCCACCAGGGGAGGGTTCTGTTGACATCCTCCAAAAGTACCCTGTTCCGGAATGTGACATGTGGTTTATCAAATTCTCTTGTGATTTCCATTACAATGCTGCTGCTATAGGAAATAGAGAAGGAAAGATTTTTGTTTGGGATTTGCAGTCTAGCCCTCCTGTTCTCATCACAAGGTTGTCTCAAGCACCAAAGTCAACTATTAGGCAGACTGCAATGTCCTTTGACGGAAAAACTATCCTCAGCTGCTCTGACGATGGATTAATTTGTCGTTGGGATGATGCAACTTCT
>Isoform0003609 (Gene: TPS1)
ATGCAAAATGGAAGGCCTCCGAAACAACGTTTATTGGTGGTTGCTAACCGGTTACCTGTATCTGCAAATAGGAGGGGTGAAGACTCATGGGCACTAGAAGTAAGTGTTGGGGGGCTTGTCAGTGCACTTCTGGGCATCAATGAATTTGAAACCAGATGGATTGGATGGGCTGGTGTAAATGTACCTGATGAAATTGGACAGAGATCACTTACTCTTGCTCTAGCTGAGAAGAGGTGCATCCCAGTTTTCCTTGATGAAGAGATTGTTCATCAATACTATAATGGCTACTGTAACAACATCTTGTGGCCACTTTTCCATTATCTTGGACTTCCACAAGAAGATCGCCTTGCCACAACTCGTAGTTTCCAGTCCCAGTTTGATGCATATAGGAGAGCCAACCAAATGTTTGCAGATGTGGTCAACGAACATTATGAGGATGGTGATGTTGTCTGGTGCCATGATTACCATCTGATGTTTCTTCCCCAATGCCTTAAGGATCATAACAACAACATGAAAGTTGGTTGGTTTCTACACACACCTTTTCCTTCCTCTGAAATACACAGGACACTGCCATCCAGGTCTGAGTTACTGAAATCTGTACTTGCTGCTGATCTAGTGGGCTTTCACACTTATGACTATGCGAGGCATTTTGTAAGTGCGTGTACTCGTATTCTTGGGCTAGAGGGCACACCTGACGGAGTGGAGGATCATGGGAAGCTAACGCGTGTGGCTGCGTTTCCTATTGGGATAGATTCTGATCGGTTCATTCGAGCTCTTGAACTCCCTCAAGTGAGGAATGATATTCAACAACTAAAAGAAAGATTTTCTGGTCGCAAGGTAATGCTGGGAGTTGATCGTCTTGATATGATTAAGGGCATTCCTCAGAAGATTTTGGCATTTGAAAAATTCCTGGAAGAGAATCCAAATTGGCGTGACAAAGTAGTTTTAATTCAAATTGCTGTTCCAACAAGAACAGATGTTCCTGAGTATCAAAAGCTTACGTGCCAAGTTCATGAAATTGTTGGACGCATTAATGGAAGATTTGGAACTCTTACAGCTGTTCCAATTCATCATTTGGATAGATCTCTTGACTTTCATGCATTGTGTGCACTCTACGCTGTAACTGACGTAGCACTTGTTACATCCTTGAGAGATGGAATGAATCTCGTCAGCTATGAGTACGTTGCCTGCCAAGCATCAAAGAAAGGGGTTTTAATTTTAAGTGAGTTTGCAGGTGCAGCGCAGTCTCTTGGTGCTGGAGCGATATTAGTGAACCCGTGGAACATTACTGAAGTTGCTGCTTCAATTGGTTATGCCTTAAACATGCCAGCTGATGAGAGGGAGAAACGGCACCAGCACAACTTCATGCATGTTACTACGCATACATCCCAAGAGTGGGCCGAAACCTTTGTGAGTGAACTCAATGATACCGTCGTTGAAGCTCAGCTGAGGACAAAACAAATTCCACCACCAATTCAAAATATCAATGTACTTGAAAGTTTTTCACAATCAAATAATCGATTACTCATACTGGGGTTCAATGCAACACTTACTGAACCACTAGATGCTAATGGTAGAAGGATTGACCAGTTCAAAGAAATGCAGCTTAAATTGCACCCAGATCTAAAAGATCCATTGAAGAAGCTTTGTGATGATCCAAGGACTACGATTGTGGTCCTTAGTGGGAGTGACAGGAGTCTCTTAGACGAGAACTTCGGTGAATTCAATATGTGGTTGGCTGCAGAACATGGCATGTTTTTACGTTCTACGCAGGGAGAATGGATGACAACAATGCCAGAAAATCTGCACATGGACTGGGTTGACAGTGTGAAGCATGTTTTCGAGTATTTCACTGAAAGGACACCCCGTTCTCATTTTGAGCTTCGTGAGACTTCACTCGTTTGGAATTACAAGTACGCAGATGTTGAATTTGGAAGGCTTCAATCAAAGGATATGTTGCAGCATCTGTGGACAGGTCCAATCTCAAATGCTTCTGTTGAAGTTGTTCAAGGTGGCCGTTCTGTTGAGGTCCGAGCAGTTGGGGTGACTAAGGGTGCTGCAATCGATCGAATATTGGGAGAAATAGTTCATCACAATGATGTGAACTCACCCATCGACTATGTTTTGTGTATCGGACACTTTCTGCCAAAGGACGAGGACATCTACACTTTTTTCGAGCCAGAGCTTCCTGCTCCAGCACCAAGTATATCAAGAGTCAATTCACCCAGTCCTGTCAATGGATTGGCTACACATTCATCTGCAAACATGGGTGGATCAAAGATATCCTGCAGCAGCTTAAAGCAGCCATTTTCAGCCCCTGAGAAGAAACCATGCAATAATGGAAACGGGAATGGAACTGGTTGGTGGTCTGCATTACGTGAGAAAATAACAGTGCACGAGGGTTCATCTGTCCTCGATCTTAAAAGTGAGAATTATTTCTCTTTTACGGTAGGACGAAAGCGCTCAAGTGCTAGGTATCTTCTTAATTCTTCAGCAGATGTCGTATCACTGCTGAATGAACTTGCAGAATCACTACAG
>Isoform0018004 (Gene: TPS5)
GAAACGTTTAAATGTGTGCCAGCTTTTGTACCTCCCGACCTTTTCAGTAAATACTATCATGGGTTCTGTAAACAGCAACTCTGGCCACTGTTTCACTACATGCTTCCTCTCTCCCCTGATCTTGGTGGCCGTTTCGATAGGTCTCTGTGGCAAGCCTATGTTTCGGTAAACAAGATATTTGCTGACAAAGTAATGGAAGTGATTAGCCCTGATGATGATTTTGTTTGGGTTCATGATTACCATTTGATGGTCCTGCCGACATTTCTAAGGAAGAGGTTTAACAGGGTGAAGCTTGGTTTTTTCCTCCACAGTCCATTTCCATCTTCAGAGATATATCGGACTCTACCTGTACGAGACGAGATTTTACGAGCACTCCTGAACTCTGATCTCATTGGTTTCCATACTTTTGATTATGCTAGGCATTTTCTTTCTTGTTGTAGTAGAATGCTTGGTCTTTCTTATCAGTCCAAGCGAGGTTACATTGGCCTTGAGCATTACGGCCGCACCGTGAGCATTAAGATTCTCCCCGTTGGGATTCATATGGGACAACTTCGATCAGTATTGGACCTTCCTGAAACTGAACGTAGGGTTGCTGAATTAAAAAACCAGTTTGGGGATCAGACTGTGTTGCTTGGGGTTGATGATATGGACATTTTTAAAGGAATTAGTTTAAAACTTTTGGCCTTTGAACATTTGCTAACACAACATCCTGAAAAGAGGGGTAAGGTTGTTCTGGTTCAAATTGCAAACCCTGCCAGAGGCCGTGGTAAAGATGTACAGGAGGTCCAGTCTGAAACTAGTGCAACAATAGAAAGAATAAATAGGACTTTTCGACGACCAGGATACGAGCCGGTAGTTTTGATAGATACCCCACTTGAGTTCTTTGAGAGAATTGCTTATTACGTAATTGCTGAGTGTTGTCTTGTTACAGCCGTGAGAGATGGTATGAATCTAATACCGTATGAATATATTATATGCCGCCAGGGAACCAGTAAGCTGGATGATACCTTAGCCCTCGATCCATCAGCACCAAAGAAGAGCATGCTGGTTGTGTCTGAGTTTATTGGGTGCTCCCCATCACTTAGTGGAGCCATTCGAGTTAACCCATGGAATATTGATGCTGTATCTGAAGCTATGGATTCTGCCTTAATTGTTTCCGAGTCAGAAAAACAATTGCGGCACGACAAGCACTACCGATATGTGAGCACCCATGATGTTCCATACTGGACACGCAGTTTTTTGCAAGATCTTGAAAGGGCATGTAGGGATCATGTGAGGAGAAGGTGCTGGGGTATAGGTTTTGGTTTGGGATTCCGGGTAATTGCCTTGGATCCAAATTTTAGGAAGCTCTCAGTTGACCATATTGTGTCTGCCTATAAGAGAACGAAAAATCGCGCAATTCTTTTGGACTATGATGGTACAATGATGATGCAGCGTTCAATCTGTGAGAGTCCTAATGCTGAAGCTGTTGGAATGTTAAACAACTTATGCAGGGATCCCAAGAATGTTGTGTTCATTGTCAGTGGAAAGGATAAGAAGACATTAACTCAATGGTTCACTTCTTGTGGAAAATTAGGACTTGCAGCAGAGCATGGTTATTTTTTGAGGCCAAATGCAGATGCAGAATGGGAAACCTGTGTTATTCTCCCAGATTTTTACTGGAAACAGATTGCTGAGCCAGTAATGAAATTGTACACAGAAACCACTGATGGTTCTACCATAGAGGCCAGAGAGAGTGCACTTGTTTGGAACTACCAGTTTGCAGATCCGGATTTTGGGTCATGTCAGGCTAAGGAGCTTTTAGATCACTTGGAGAGTGTTCTAGCAAATGAACCTGTTTCTGTCAAGAGTGGACTAAACATCGTCGAAGTTAAACCTCAGGGTGTCAGCAAAGGCCTTGTGGCAGAACGCCTCTTGGAAACAATGCAGGAGAAAGGGATGCTTCCAGATTTTGTACTTTGTGTCGGGGATGACCGTTCCGACGAAGATATGTTTGAGGTCATCATGAGTGCTATGGCAGGTCCTTCTTTGTCTCCAGTTGCTGAAGTTTTTGCTTGCACTGTTGGCCAAAAGCCAAGCAAGGCCAAATATTACTTGGAAGACACTACTGAGATATTAAAAATGTTGGAAGGCCTTGCCACAGCGTCCGAGCAGACAACCAGAAATGTTCCTCAAATTTCTCCTCAGGCTATAATTGACAGAGAA
>Isoform0003166 (Gene: TPS7)
ATGATGTCAAGATCGTATACTAATCTATTGGATTTGGCATCTGGGAATTTCCCGATAATGGGGAGGGAGAGGGAGAGGGAGAGGAAGCGGCTTTCGAGAGTAATGACTGTCCCGGGGAGTATTACAGAGCTTGATGATGATCAGGCTAGTAGTGTTTGTTCGGATAATCCTTCTTCACTTGCTTCCGATAGGATGATTATTGTGGCGAATAAGTTGCCGTTGAAGGCAAGGCGAAGACCGGATAATAAAGGCTGGAGCTTTAGTTGGGATGAGGACTCGTTGCTTTTTCGACTCAAGGATGGTTTGCCTGAAGATATGGAAGTGCTGTATGTTGGATCTTTGGGTGTTGATGTTAACCCGATTGAGCAGGATGATGTTTCCCAAGTTTTGTTGGAGAGATTTAAATGTGCTGCTACTTTCCTTCCGCCTAATCTGTTGGAGAAGTTTTATGATAGATTCTGCAAGAGGCAACTCTGGCCTCTTTTTCACTATATGCTGCCATTTTCTTCTGATCGTGGGAGTCGGTTTGACCGTTCAATGTGGGAGGCTTATGTGTCAGCAAATAAGCTGTTTTCACAGAAAGTGATTGAGGTGATAAATCCAGAGGATGATTTTGTATGGATACATGATTATCATCTAATGGTACTCCCGACATTCCTGAGGAGACGCTTTAACCGTTTAAGAATGGGATTTTTCCTTCACAGTCCTTTTCCATCTTCAGAAATTTACAGGACACTTCCTGTTAGAGAAGAAATTCTAAAAGCTCTACTCAACTCTGATCTTATTGGTTTTCATACTTTTGATTATGCTAGACATTTTCTTTCTTGTTGTAGTCGGATGTTAGGTTTGGAGTACCAATCAAAGAGGGGATACATAGGTTTAGAATATTTTGGAAGGACTGTCGGAATAAAAATTATGCCAGTTGGGATTCATATGGGTCAGATTGAGTCGGTGATGAGGCTCGCTGATAAAGAGTGGAGGGTTGGGGAGCTCAAGCAGAAATTTGAAGGGAAGTCAGTGTTACTAGGAGTTGATGATATGGATGTTTTTAAAGGTATAAACTTGAAGCTTTTAGCAATGGAACAGATGTTGAAGCAGCACCCAGTGTGGCAAGGAAGAGCTGTGCTAGTACAAATTGTGAATCCTGCGAGAGGTAAAGGAATAGATTTGGAAGAAATACGGGCTGAAATACAGGAAAGCTACAAGAGAATCAATGCAAAATTTGGGAAGCCTGGATATGAACCCATAGTGTATATTGATAAACCTGTATCGATGAGCGAAAAAATTGCCTATTTCAGTATAGCAGAGTGTGTTGTTGTCACAGCAGTTCGAGATGGAATGAATTTAACTCCATACGAATATATTGTGTGTAGACAGGGAATTTCTAATGCAGAAACATCCTCGGATCTAAGTGGACCAAAGAAGAGCATGTTGGTTGTGTCGGAATTCATAGGGTGTTCTCCTTCCCTGAGTGGAGCAATCCGTGTCAACCCATGGAATGTCGAAGCAACTGCAGAGGCAATGAATGAGGCTATATCGATGGCGGAACCAGAGAAACAATTACGACATGAAAAGCATTATCGTTATGTGAGCACACATGATGTAGCCTATTGGGCACGTAGTTTCTTGCAAGATATGGAGAGAACTTGCGCTGATCATTTTAGGAAAAGATGTTGGGGAATTGGTTTAGGTTTCGGGTTTCGGTTGTGTCACTAGATCCGAATTTTAGAAAGCTGTCTATAGATGATATTGTCTCGGCTTACATCAAGGCTAAGCGAAGGGCCATTCTGTTGGATTATGATGGTACTGTGATGCCCCAGAATTCCATCATAAAAACTCCAAGTGGTGAGGTTATCTCAATCCTGAATAGACTTTGCGGGGATCCAAATAATACGGTCTTCATTGTCAGTGGGCGAGGGAGGGACAGCTTAAGTCATATATTTTCTTCCTGCAGGAAGCTTGGAATTGCGGCAGAACATGGCTATTTCATGAGGAAGTCAAATGATGAAGAATGGGAAGTTTGTGGTCAAAGTAATGAATTTGGTTGGATGGAGATGGCTAAACCTGTAATGAAATTATATACCGAGGCAACAGACGGTTCTTCTATTGAAACAAAGGAAAGTGCTCTTGTATGGCAGTACAGGGATGCAGACCCAGGATTTGGATTTTCCCAGGCAAAGGAGATGTTAGATCATCTGGAGAGTGTTTTAGCAAATGAACCTGTTGCTGTGAAAAGTGGTCAATATATCGTAGAAGTTAAACCTCAGGGAGTCAGCAAAGGCCTAGTTGCAGAAAAGATCTTCACTTCAATGGCTGAAAAAGGGGAGCAAGCTGATTTTGTGCTTTGCATCGGTGATGATAGATCTGACGAGGACATGTTTGAAATCATCGGCAGTGCAATATCAGCAAAAATCCTTTCTTCCAACACTTCTGTGTTTGCATGCACAGTCGGACAAAAGCCTAGCAAAGCCAAATATTATCTGGATGACACAAGTGAAGTCATATTAATGCTGGAAAATCTTGCTGAAGCTACTGATTCTCCAGCTTCTTCTGAAGCAGAGTATGACACATCTCCT
>Isoform0001598 (Gene: TPS10)
ATGGACTCAAGATCTTGTGTGAACTTTGCTAGTTTGGCTTCTGGGAACCTACTGGATATTCCTCAAATTCCAAGCCCTAGAGCTCTTCCAAGGGTGATGACTACACCTGGGGTTATACCTGATGTAGATGGTTGCGGATTTAATGACGCAGATTCAGATAGCAGTACTTCTACCCGTGAGAGAAAAATAATTGTAGCAAATATGCTGCCTATTAATGCACAGAAGGATTTAGAAACAAACAAATGGGTTTTCACTAGGGATGAGGACTCGTTGTATTTGCAGTTAAGGGATGGGTTTTCCCCAGAAACTGAAGTTATATATGTGGGGTCCCTAAAAGTTGAAATAGATGCCAGTGAACAGGATGAAGTCGCACAACAACTGATGGACAATTTCAAATGTGTGCCAACTTATCTTCCGCACGATCTGCATAAGAAATTTTATCATGGTTTCTGCAAGCAACAGTTATGGCCTCTGTTTCATTATATGCTTCCTATGTCCCCAGACCATGGCGAGAGGTTCGATCGTATGCTCTGGAAGGCCTATGTCTCTGCAAATAAAATATATGCCGATAAGGTTATGGAAGTTGTAAATCCCGAGGATGATTATATTTGGGTACATGATTATCACCTAATGGTTCTCCCTACGTTCTTAAGGAAGACTTCAACAGAGTCAAGCTTGGATTCTTTCTGCACAGTCCATTCCCTTCATCTGAGATATATCGCACGCTCCCTGTTAGGAATGAGATTTTAAGAGGATTACTCAACTGTGATCTAATCGGGTTCCATACATTTGATTATGCTCGTCACTTCCTGTCGTGCTGTAGTAGAATGCTGGGCCTGTATTATGAATCTAAAAGAGGGCACATTGGACTTGATTACTCTGGCCGCACTGTGTATATAAAAATTCTACCTGTAGGGATCCATTTGGGTAGACTGGAGTCTGTATTAAGTCTTCCGTCTACATATACCAAAATTAAAGAAATTCAAGAAAAATTTAAGGGGAAAAAGGTTATTCTTGGCGTTGATGATATGGATATATTTAAGGGCATTAGTCTTAAATTGTTAGCCTATGAACAGCTCTTGCAGCAGCATCAGGACTTACAGGGAAACTTGGTTCTAGTTCAGATCGTGAATCCTGCCAGAAGCTCAGGAAAGGATGTACAGGAAGTGAAACGGGAGACATATTCAACTGCCACTAGAATAAATGAAGTGTATGGTTCTCCTGACTATGAGCCAGTAATTCTCATTGATCGTCATGTGGCTCGTTATGAGAAGAGTGCATATTATGCCATGGCAGAATGTTGCATTGTGAATGCTGTGAGGGATGGGATGAACCTAGTACCTTACAAGTATATAATTTGTAGGAATGGATCTCCACATATAGATGAAGCTAAGGGTATTAAGAAGGATTCTCCTCGTACGAGCATGCTTGTTGTGTCTGAATTTATAGGATGCTCACCATCTTTAAGTGGAGCAATCAGGGTTAATCCATGGGATATTGATTCAGTTGCCGAGGCTATATATACTGCCATCACTATGCCTGATAATGAGAGGCAAATGAGACATGAGAAACACTATCGGTATGTCAGCTCCCATGATGTGGCTTATTGGGCTCGAAGCTTTCTGCAAGATCTGGAGAGAGCCTGTAAAGATCACTATAGTAAGCGTTGTTGGGGCATTGGATTTGGCCTGGGTTTTAGAGTGGTTTCTCTTTCCCCAAGTTTCAGAAAGTTGTCTATCGATTATATTGTACCACCATATAAAAGGTCTAATAGGAGGGCAATATTTCTGGATTATGATGGTACTGTTGTTCCTCAGTCATCTATTAATAAAAGCCCTAGCCCTGAAGTTATTCATGCTATCAATACTCTATGCAATGATCCCAACAACACAGTGTTTATTGTTAGTGGAAGAGGTAAAAGTTCCTTGAGTGAGTGGCTCGCTCCATGCGATAGGCTGGGAATAGCTGCTGAACATGGGTACTTCATAAGGTGGACCAAGATTTCTGATTGGGAGCGCAGTCCC
>Isoform0057355 (Gene: SUS2)
TTGAGGGAACTGGCAAACCTTGTTCTTGTTGCTGGTTACAATGATGTGAAGAAGTCCAATGACAGAGAAGAAGTCGTAGAAATTCAGAAGATGCATGATCTTTTTAAGCAATACAGCTTGGATGGCCAGGTGCGGTGGATATCAAGCCAAACAAATAGAGCACGCAATGGCGAGCTCTATCGGTACATAGCTGACAAGAGGGGTATCTTTGTACAGCCTGCATTTTATGAAGCCTTTGGACTAACAGTTGTGGAAGCCATGACCTGTGGCCTGCCAACATTTGCTACTTGCCATGGTGGTCCCAAAGAAATCATTGAGGACGGTGTTTCCGGATTCCATATAGATCCATATCACCCTGATAAGGCTGCTGATCTCATGGCCGAATTTTTACAGAAGTGCACAGAGGATCCTGCCTACTGGGAAAAAATATCTGAAGGGGGCCTTCAGAGAATATATGAGAGGTATACATGGAAGATCTACTCTGAAAGGCTCATGACACTGGCTGGAGTTTACAGTTTCTGGAAGTATGTTTCTAAACTTGAGAGACGTGAAACAAGACGATACCTTGAGATGTTTTACATTCTGAAGTTCCGTGAATTGGTAAAGTCCGTTCCACTGGCAATTGACGAGGAGGCTATTGATGGTAAACAT
>Isoform0002682 (Gene: SUS3)
ATGGCAACTCGTGAACTAAAAAAATTACCAAGTATTAGAGATAGGGTTGAAGACACCCTCTCTGCTCACCGCAATGAACTTGTCTCTCTTCTCTCCAGATATGTGGCACAAGGGAAGGGGATACTGCAACCTCATCATTTAATAGATGAATTGGAAAGCAGTATAGGTGATGATGATGATGATGGTTCTGGAAAAAAACATCTTAGAGATGGTCTTTTTGGCCAAATTCTTCAGTCCACTCAGGAAGCAATAATTCTTCCCCCGTTTGTAGCAATAGCAGTTCGACCAAGGCCTGGTGTTTGGGAATACGTGCGCTTAAATGTATATGAGCTCAGTGTAGAGCAGTTAGACGTCTCTCAATATCTTCACTTCAAGGAAGAACTTGTTGACGGGCAGATCAATGATAAGTTCATGCTTGAGCTTGATTTTGAGCCATTTAATGCTACTGTCCCACGCCCCACCCGGTCCTCATCCATCGGCAATGGGGTTCAGTTCCTCAACCGTCACCTCTCTTCAATTATGTTCCGCAACAAAGATTGTTTGGAGCCATTACTTAATTTTCTTCAAGTACACAATTATAAAGGTCATGTGATGATGATTAATGATCGGATAAGCTCCATATCGAGACTTGAGTCTGCTTTAACAAAGGCGGAAGATTATCTTTCTAAGCAACTGCCAGATGCACCCTTTTCTCAGTTCGAATATGATTTGCAAGGAATGGGGTTTGAGAAAGGCTGGGGTGATACTGCCGAACGTGTTTTGGAAATGATGCGTCTTCTTTCTGACATTCTTCAAGCTCCTGATCCTGCCAGCTTAGAGACATTCCTGGGAAGAATTCCTATGGTATTTAATGTTGTCATTTTATCTGTACATGGATACTTTGGCCAAGCAAATGTTCTGGGTTTGCCCGACACCGGTGGACAGATTGTTTACATACTTGATCAAGTACGTGCTCTGGAGAATGAAATGCTTCTCAAGTTAAAGCAGCAAGGATTGAATATCACTCCTAAAATACTAATTGTGACCCGACTCATACCAGATGCAAAGGGTACCACATGCAACCAGCGGCTCGAAAGAGTTAGTGGAACTGAACACACACATATTTTGCGTATTCCATTCAGAACTGAGCATGGAATTCTTCGTAAGTGGATCTCCAGATTTGATGTATGGCCCTATCTGGAGAATTTCACTGAGGATGCTGCAAGTGAAATTTGTGCCGAATTACAAGGCAATCCAGATCTCATCATTGGCAACTACAGTGATGGCAATCTCGTTGCATCTCTGTTATCTTATAAGATGGGAGTTACACAGTGTACAATTGCTCATGCACTTGAAAAGACAAAATATCCTGATTCGGACATTTATTGGAAAAAGTTTGACGAAAAATATCATTTCTCGTGTCAATTCACTGCTGATCTAATAGCTATGAACAATGCCGATTTCATCATCACTAGTACATATCAGGAGATTGCAGGAACGAAGAATACTGTTGGTCAGTATGAGAGCCACTCAGCTTTCACTCTTCCAGGCCTGTATCGAGTTGTCCATGGCATAGATGTTTTTGATCCCAAGTTCAATATTGTTTCCCCTGGAGCAGATATGTGCATATACTTCCCATACTATGAGAAGGAGAGAAGACTAACGTGCCTACATGGTTCGATTGAGAAGTTGCTATATGATCCAGAGCAAAATGAGGAGCATGTAGGTTCGCTGAGTGATCACTCGAAGCCTATGATTTTTTCAATGGCTAGGCTTGATAGGGTTAAAAACATTACAGGGCTAGTAGAGTGCTACGCGAAGAATACAAAGTTGAGGGAACTGGCAAACCTTGTTCTTGTTGCTGGTTACAATGATGTGAAGAAGTCCAATGACAGAGAAGAAGTCGTAGAAATTCAGAAGATGCATGATCTTTTTAAGCAATACAGCTTGGATGGCCAGGTGCGGTGGATATCAAGCCAAACAAATAGAGCACGCAATGGCGAGCTCTATCGGTACATAGCTGACAAGAGGGGTATCTTTGTACAGCCTGCATTTTATGAAGCCTTTGGACTAACAGTTGTGGAAGCCATGACCTGTGGCCTGCCAACATTTGCTACTTGCCATGGTGGTCCCAAAGAAATCATTGAGGACGGTGTTTCCGGATTCCATATAGATCCATATCACCCTGATAAGGCTGCTGATCTCATGGCCGAATTTTTACAGAAGTGCACAGAGGATCCTGCCTACTGGGAAAAAATATCTGAAGGGGGCCTTCAGAGAATATATGAGAGGTATACATGGAAGATCTACTCTGAAAGGCTCATGACACTGGCTGGAGTTTACAGTTTCTGGAAGTATGTTTCTAAACTTGAGAGACGTGAAACAAGACGATACCTTGAGATGTTTTACATTCTGAAGTTCCGTGAATTGGTAAAGTCCGTTCCACTGGCAATTGACGAGGAGGCTATTGATGGTAAACAT
>Isoform0030146 (Gene: SPS)
CCAGCACATTGCAAAACTTATCTGTCTAGAATAGCAGCTTGCAAACCAAGACAGCCACGATGGCTAAAAACTGACGATGATGATGATGAAAATTCAGAATCGGAATCACCAAGTGATTCTTTAAGAGATATACAGGATATATCTTTGAACTTAAAGTTTTCTCTGGACGGTGAGAGGAATGATGGTAGAGGAAATGATGAATTTTCTCTTGACCCAGAAGATCAAAAGAGTAAATTGGAAACTGCTGTTTTGACATGGTCAAAGGTTGGCATGAAGGGGACACAGAAACCAGGTTCTACAGAGAAAGGGGATCTGAATACAGGGTCTGGAAAGTTTCCGGCATTGAGGAGGAGGAAGTATATCTTTGTGATTGCTGTAGATTCTGATGCTATTGCAGATCTTTTTGAGAGTGTTAGAATGATATTTGCAGCTGTGGAAAAGGAGAGGACTGAAGGTTCAATAGGATTCATCTTGGCTACATCCTTTACAATGTCAGAAGTACATTCTTTTCTGGTCTCGGAGGGTGTAAGCCCTACTGATTTTGATGCTTATATCTGCAATAGTGGTGCAGATCTCTATTATTCATCTCCTCACTCAGAAGAGAATCCATTTGTTGTTGATTTGTATTATCATTCCCACATCGAGTACCGTTGGGGTGAGAAGGGTTGAGGAAGACTTTGGCTCGTTGGGCTGCTTCTATTGTTGACAAGGGAGAAAATGGAAAACAAGTGGTTACAGAAGATGAAAAGATTTCAACAGACTATTGTTATGCCTTTAAAGTTGGGAAGCCTGAACTGGTA
>Isoform0000337 (Gene: SPS1)
ATGGCGGGAAATGACTGGATAAACAGTTACTTGGAGGCGATATTAGATTCAGGGCCAGGATTGGAGGATGCCAAGTCATCACTGTTGTTGAGAGAGAGAGGACGGTTCAGTCCTACTCGTTACTTTGTTGATAATGTCATTGGTTTTGATGAAACTGATCTCCATCGCTCCTGGATTCGTGCACAAGCCACGAGGAGTCCTCAGGAGAGGAACACTAGATTGGAGAATATGTGCGGAGGATTTGGAATTTGGCTCGCCAGAAGAGATTGCTTGAGGAGAAGGAAGCCCAGAGGCTGTCCAAACGTCATATGGAACGTGAAAAGGGTCGCAGAGAAGCAGTGGCTGATATGTCTGAAGACTTGTCAGAAGGTGAGAAAGGCGATGCTGTCGGTGATATTTCTGCTCATGGTGAGAGCACTAGAGGTCGATTGCCTAGAATTAGTTCTGTCGATACGATGGAAGCATTTGCTAATCAGCAAAGGGGGAAAAAGATGTACATCGTGTTAATAAGCCTGCATGGACTAATACGAGGCGAAAATATGGAACTTGGTCGTGATTCTGATACTGGTGGACAGGTTAAGTATGTTGTTGAACTTGCCAGAGCTTTAGGCTCAATGCCGGGTGTTTATCGGGTCGATTTGTTGACTAGGCAAGTATCATCTCCAGATTTAGATTATAGTTATGCTGAGCCCACAGAGATGCTTCCTCCAAGAGACTCAGAAGATTTTATGGGTGAAATGGGGGAGAGCAGTGGTGCTTACATTGTTCGCATTCCATTTGGTCCAAAAGATAAATATATTGCGAAAGAACTTCTGTGGCCCCATGTTCATGAATTTGTTGATGGTGCACTTAACCACATATTACAGATGTCTAAAGTTCTTGGCGAACAAATCGGAGGTGGTAATCCAGTCTGGCCTGTTGCCATCCATGGGCATTATGCAGATGCAGGTGACTCTGCTGCTCTACTATCTGGTGCTCTAAATGTTCCCATGCTTTTTACTGGCCATTCTCTTGGTCGAGATAAAATGGAACAACTTCTAAGACAAGGTCGATTGTCAAGAGATGAGATCAATTCACATATAAAATTATGCGGAGGATTGAGGCAGAGGAGTTAGCTCTTGATGCCTCTGAAATAGTTATAACTAGTACCAGACAGGAGATTGAGGAGCAATGGCGCTTGTATGATGGTTTTGATCCGATATTAGAGCGTAAACTACGAGCAAGAATCAGGCGGAATGTGAGCTGCTATGGCAGGTTCATGCCACGTATGGCTGTAAGTACCGTGACATTATTTTTAGCATCTTTCTTTACCTCACTTGCCTCGTGATAATGATAAGAAAACTTTATATGCCCGTGACTCTTTATGAACCATCTGTTACCTTGTGAAAATTTGGTACTATTCACTATTCTTGTTATATCTATAATTCATCTGTTGCCTTGTGTTTAAAGTAGGCATCCTTGTCTATGCTGTGCATTGCTGAAGACAAATCTTGAACAGATCAAAGAGTTAATTAGTTATGTTCATAATATCATTATCTGAATTGCAATATTCTGTTATAGGCTTTTACTATTGAGATATCTGAACATCGGCAGTGCTGAATCTTACGTACCAATTGCGGAACGAGATTGATAAGGAAGGGGGTCTTGGCGACTTGGTTAACTAATATTAAAAAAAGATTCTTATTTTCTTTTTACTAGATATAATCAAAATACTAATTTAAATTACTATTACATTATAAATTTAATCATAATTTAATGATAGTGACTGTTCTTGATCTTTATGAATAGTTCCTTCAAACATAATAATTATTATTTTAAATGATATAAATAAACTTCAATTAGTTAACAGCAAATAAAAAATACTGCTATAATAGTTATAAAACCTTTATTGAAATCTAGTCAGAAGTTTGGTTCAATATTTGATGTGGAGGTTCTATAAAATAATTAATTTTTACACTAAAAATTAATTATTAAATTAAAGTATTTCTTAATCATATTTAGTTTTAGTGATTGTGAAATGTGATTGTCTCTATAAATAATTTCCTTTGAGATAAATTATATTTATAGAAATAAGCTTTAGTTAATTAAACATCAAACAAAAATATCGATACAATAATATATAAAACTGACTTTTAAGTATCACTTGGGTACAAAATCTGAGCAGAAGTTGTAGAAAGTAGTTTATTTTCATAATCAAATGTTATGACATAGCTTGTTGCAGTACAAAGAACCTAAAGTCCTAAGCTTACTAATTATCGAAGCATGTAGAAAGGCAGAAAGAACACATAAAAGGAGAACAATTAAAGAAATATAAACAAAATATCAGGAAGGTAAAGAAAGCGAAAGCAAAAACAAATACAAATTAATAGGCGATGAGATAGCACTAACATATTTCAAAGCCCAGAGAAATAAGAAGGGGTAAATGGATCAAGCAGCTGGGCTATAACATAACTCAATATACATTTAAACAGCTGACAACAGTACTAAATTTTAGTGGTGGTGGAAGGTCATGTGCTCCTCTGCCTCTTACTGCTTCCATCCATGTTGAATACATCCTTATACAAGGTTCTTGAATTGTTCGCTTGCAATCTGAAACTAACTTTTCCATTGGTATATATGGTTATGTATTTACTAGTTGCCTAGTTGGTTCCTGTTTATCCATATTTTTGTCATTACCTCTATGCATTCTTAAGGATCTTCAAGTTGTATGCAGGTGATTCCTCCAGGGATGGAATTCCATCATATTGTTCCTCATGATGGTGATATTGATGGCGAAACGGAAGAAATTGAAGATCACCAGGCCTCCCCAGATCCACCTATATGGGCTGAGATAATGCGCTTCTTTACGAATCCACGGAAGCCAATGATACTAGCCCTTGCTAGACCGGATCCTAAAAAGAATCTCACGACTTTGGTTAAAGCATTTGGAGAATGTCGTCCATTGCGAGAGCTTGCAAATCTTACGCTTATAATGGGTAACCGAGATAATGTTGATGAAATGTCAAGCACAAGTGCTTCTGTTCTTCTCTCGATTCTCAAGCTGATTGATAAGTATGATCTCTATGGTCAAGTAGCATACCCGAAGCACCACAAGCAGGCTGATGTCCCGGACATATATCGTTTAGCAGCAAGAACAAAGGGTGTTTTTATAAATCCTGCGTTCATTGAGCCGTTTGGGCTTACTCTTATTGAGGCGGCAGCTCATGGTTTGCCCATGGTGGCCACAAAAAATGGAGGTCCAGTTGATATTCACCGGGTACTTGATAATGGACTTCTTGTTGATCCCCATGATCAGAAATCTATTGCCGATGCTCTTTTGAAACTGGTGTCCGAGAAACAACTTTGGGCAAAATGCCGACAAAATGGGCTGAAAAACATTCACCTCTTTTCATGGCCAGCACATTGCAAAACTTATCTGTCTAGAATAGCAGCTTGCAAACCAAGACAGCCACGATGGCTAAAAACTGACGATGATGATGATGAAAATTCAGAATCGGAATCACCAAGTGATTCTTTAAGAGATATACAGGATATATCTTTGAACTTAAAGTTTTCTCTGGACGGTGAGAGGAATGATGGTAGAGGAAATGATGAATTTTCTCTTGACCCAGAAGATCAAAAGAGTAAATTGGAAACTGCTGTTTTGACATGGTCAAAGGTTGGCATGAAGGGGACACAGAAACCAGGTTCTACAGAGAAAGGGGATCTGAATACAGGGTCTGGAAAGTTTCCGGCATTGAGGAGGAGGAAGTATATCTTTGTGATTGCTGTAGATTCTGATGCTATTGCAGATCTTTTTGAGAGTGTTAGAATGATATTTGCAGCTGTGGAAAAGGAGAGGACTGAAGGTTCAATAGGATTCATCTTGGCTACATCCTTTACAATGTCAGAAGTACATTCTTTTCTGGTCTCGGAGGGTGTAAGCCCTACTGATTTTGATGCTTATATCTGCAATAGTGGTGCAGATCTCTATTATTCATCTCCTCACTCAGAAGAGAATCCATTTGTTGTTGATTTGTATTATCATTCCCACATCGAGTACCGTTGGGGTGGAGAAGGGTTGAGGAAGACTTTGGCTCGTTGGGCTGCTTCTATTGTTGACAAGGGAGAAAATGGAAAACAAGTGGTTACAGAAGATGAAAAGATTTCAACAGACTATTGTTATGCCTTTAAAGTTGGGAAGCCTGAACTGGTTCCTCCTGTGAAGGAAATTCGGAAGTTAATGAGAATACATGCTCTCCGTTGTCATGTTATTTATTGTCAAAATGGGAGGAAAATAAATGTGATTCCAGTTCTGGGATCTCGCTCTCAGGCCCTCAGGTATCTATATCTTCGATGGGGTATGGACTTGTCAAATATGGCGGTCTTTGTTGGAGAAAGTGGTGATACAGATATTGAGGGATTGATTGGTGGTATAAACAAGTCTGTAATATTAAAGGGAGTTGGCTGCGGTACTAGCAATCAACTTCATGCCAACAGGAGCTACCCCCTTGCAGATGTAGTACCAGTTGATAGCCCAAACATTGTCCAGGCAAATGAAGCTTGCAGCAGTACTGAAATGCGTGATTTACTGGAGAATCTGGGGGTTTTCAAAGGC
>Isoform0063727 (Gene: PGMP)
TTGGTAGAGAATTTTTTTGTCACCCCCTCAGACTCGGTTGCAATCATTGCAGCAAATGCACAAAATGCGATCCCATATTTCCAGAGTGGCCCAAAAGGTTTAGCGAGATCCATGCCAACAAGTGGTGCTCTTGACTGTGTTGCTCAGAAGTTAAATCTGCCATTTTATGAGGTCCCCACTGGTTGGAAATTCTTTGGAAATTTAATGGATGCTGGAGTTTTGTCAATCTGTGGTGAAGAAAGTTTTGGAACGGGGTCTGACCATATTCGCGAAAAGGATGGCATATGGGCTGTGCTAGCTTGGCTTTCAATACTAGCATATAGAAACAAGGACAAGAAGCTTGGTGACCAGCTGATTTCTGTCTCTGATGTTGTAAAGGAGCATTGGGCCACTTATGGAAGAAACTACTTCTCTCGATATGACTATGAGGAATGTGAATCCGAAGGTGCCAATAAGATGGTAGAGTATCTTAGAGATTTAATTTCAAAGAGCAAGGAAGGCGATATATATGGAGATTATGTCCTTCAATTTGCCGATGACTTCACATATACTGATCCTGTCGATGGTAGTGTTGTATCTAAGCAAGGTGTACGTTTTGTTTTTACTGATGGATCAAGAATTATTTTCCGCTTATCGGGAACTGGCTCTGCAGGCGCAACAGTGAGAGTCTACATTGAGCAGTATGAGCCCGATGTCTCTAAACATGATATGGATGCTCAGGTTGCTCTGAAGCCTTTAATAGATCTCGCGTTGTCTGTTTCAAAGCTCAAGGATTTTACGGGAAGGGAAAAACCTACTGTCATTACA
>Isoform0007734 (Gene: PGM1)
GTGATGTTCAAGGTCACGCGTGTTGAATCTGCGCCAATCGAAGGCCAGAAGCCTGGCACTTCTGGTTTGAGAAAGAAGGTGAAAGTATTTACACAACCTCATTACTTGCATAATTTTGTTCAGTCTACCTTCAATGCCCTTTCAACAGAAAAAGTCAAAGGTGCTACACTTGTTGTGTCGGGTGATGGCCGCTACTACTCAAAGGATGCCATCCAGATAATAATTAAAATGGCAGCTGCAAATGGAGTAAGACGTGTCTGGGTTGGTCAAAATGGACTGTTATCCACTCCTGCCGTATCAGCTGTAATACGAGAAAGGGTTGGGGCTGATGGATCCAAGGCATCAGGATCATTTATATTGACTGCAAGCCACAACCCAGGTGGTCCGACTGAGGACTTTGGAATTAAATACAACATGGAAAATGGTGGACCTGCGCCTGAAGGAATTACAGACAAAATCTATGAAAATACAAAAATGATAAAGGAGTACTTGATTGCTGAAGGCCTTCCAGATGTGGATATCTCTGTAATTGGTATAACAAAATTTGAAGGTCCCGAGGGTCAATTTGATGTTGATGTATTCGATTCAGCTAGTGATTATGTGAAATTGATGAAGTCAATATTTGATTTCCAGTCTATCCAAAAGTTGATTGCATCTCCGCAATTCTCATTTTGTTATGATGCACTTCATGGAGTTGCTGGTGCCTATGCTAAGCGTATATTTGTTGAAGAACTTGGTGCACAGGAAAGCTCATTGTTGAACTGCGTGCCAAAGGAGGACTTTGGCGGAGGACACCCAGATCCCAATCTGACCTATGCAAAGGAGTTAGTAGCACGTATGGGATTGAGTAAATCACAGGGTGAACAGGAGCCACCAGAATTCGGTGCTGCCGCTGATGGTGATGCAGATCGTAACATGATCCTTGGTAAAAGGTTTTTTGTGACTCCATCTGATTCCGTTGCCATTATTGCTGCAAATGCAGTCCAATCCATACCATACTTCTCAGCTGGTCTTAAAGGAGTTGCCAGGAGTATGCCTACGTCAGCTGCTCTTGATGTTGTAGCCAAAAATCTAAACTTGAAGTTCTTTGAGGTGCCCACTGGATGGAAGTTTTTTGGTAACTTGATGGATGCTGGTATGTGTTCAGTTTGTGGTGAAGAAAGTTTTGGAACTGGCTCGGACCATATACGTGAGAAAGACGGGATATGGGCTGTTCTAGCGTGGTTATCTATTATTGCTTATAAGAATAAAGAGAATCTTGGCGGAGGAAAGCTTGTGACTGTTGAAGACATTGTGCGCCAGCATTGGGCTACCTATGGACGACACTATTATACACGATATGATTATGAG
>Isoform0025918 (Gene: BAM1)
ATGGCGATGACATTTTCGCAGCTGGGAGGGATTACCGGAGCTCCGGTACCAACCGATTCCGGCAGCATCGTCACCGGAGAGACGGCAAAGACGACGGTGAAGGCATGGAAATCTCCGGCAACGAGTCTCCGTTGCGCCGTACGAACACAAGCCGGCGACACCGACAGAATCTCGCCGTCGCCGCCGGTGAGTCCGGTAATGCGCGGCGATCTTTCCGTAGCTTGCAAAGCATTCCTCGATTCCGAGACAGTCATAGAGCAAGGGCGGTATTTAAACGGGGGAGGTGCGCAGGATAAGAAAAAGGGGGTGCCGGTTTACGTGATGATGCCGTTAGATAGTGTGAATATGGGGAATGGATTGAATAGAAGGAAGGCGATGAATGCGAGTTTACAGGCGTTGAAGAGTGCGGGTGTGGAGGGGATAATGATGGATGTGTGGTGGGGATTGGTGGAGAGAGATGAACCTGGGGTGTATAATTGGGGTGGGTATGAGGAGTTGTTGGAAATGGCTAAGAAGTTTGGGTTGAAAGTTCAGGCTGTTATGTCGTTTCATCAGTGTGGTGGAAATGTTGGTGATTCTTGCACGATCCCTCTTCCTAAATGGGTTGCAGAGGAGATGGAGAAGGACCCTGACTTGGCTTACACAGATCAATGGGGTAGGAGGAATTACGAATACCTTTCCCTTGGTTGTGATACACTCCCTGTCTTGAAGGGAAGATCACCCGTCCAGTGTTACTCTGATTACATGCGTGCCTTCAAGGAAAAATTTAACCACCTCCTTGGTGACACTATCGTTGAAATTCAAGTAGGAATGGGACCAGCAGGTGAACTTCGTTATCCATCATATCCCGAGCAAAATGGAACATGGAGATTTCCTGGAATTGGTGCTTTTCAGTGTTATGACAAGTATATGATCAGTAGCCTGAAAGCTGCTGCTGAAGGTATTGGGAAGCCAAAATGGGGGCACACTGGTCCTACAGATGCTGGCAACTATAACAATTGGCCTGAAGATACCAACTTTTTCCGTAAAGAAGGGGGTGGCTGGGATGGTGATTATGGCGAGTTCTTCCTTACCTGGTATTCCCAGTTACTCTTAGACCATGGGGAGAGGATATTGATCTCAGCCAAATCGATCTTTCAAAACACTGGTGTTAAAATCTCCGTCAAGGTTGCTGGCATCCACTGGCACTATGGTACCCGTTCTCACGCTCCTGAGCTCACAGCAGGGTACTATAACACACGTTTTCGTGATGGGTATCTTCCCATTGCCCAGATGTTTGCTCGTCATGGTGCCATATTCAATTTCACCTGCATTGAGATGCGTGATCACGAGCAGCCACAGGATGCTCAATGTGCACCGGAGAAGCTTGTTAGGCAAGTGGCATTGGCCACTCGGGAAGCTCAGGTACCACTTGCTGGGGAAAATGCATTGCCACGATACGACGATTATGCACACGATCAAATACTGAAAGCAGCATCACTAAACCTGGATGACGACTCAGGAGCAGAGGAAATGTGTGCATTTACGTACTTGAGAATGAACCCAGATCTTTTCCATCCGGATAATTGGAGACGTTTCGTGTCCTTAGTGAAGAAGATGAAAGAAGGAAAAGATACAAGCAGGTGTTGGGAACAGGTTGAGCGAGAGGCAGAGCATTTTGTGCATGTCACCCAGCCTCTAGTTCAAGAAGCTGCTGCTGCACTGATGCAC
>Isoform0015317 (Gene: BAM3)
ATGGCGTTAAGTTCTTCAACTTCTTTTATTCATTTAAAAGATATTAAAAATATAAAACATAATGATGAGTCCTCATCCGGCATGGCTTGTTTTGCACAAATGAAGCCAACATGCAGTCTCCGAGCAAGAAATTCGATGCAAGCTTCCAGCCAGCACTTTCCGGAGAGGATCTCATCCCTCGAAAAGGGAAGAAATGATCAGCAAGCAGATAAGTTTCATGGGTCATCTCGGCCACATAGCAAAACAGAGTCAAAGGTGCCAGTTTTTGTGATGCTACCACTTGACACGATCTCCTCTGGGGGAAGCTTGAAGAAGCCAAGGGCGATGAATGCTAGTTTAATGGCCTTGAAAATTGCAGGAGCAGAAGGTGTAATGGTTGATGCTTGGTGGGGCTTGGTAGAAAAAGATGGACCTTCACAATACAACTGGGAAGGTTATGCTGAGCTTGTGAATTTGGTTCAACGAAATGGCTTAAAGATCCAAGTTGTTATGTCTTTTCACCAGTGTGGAGGGAACGTTGGCGACTCTTGCAGGTACTGCTATCATTCATATAGTTTCCTATATATCTACACACACACAAGTATGCATGCTTGACAAGAAAGGCTAAAATACATATAATCTGTTAGCATGGTGTTCGACCTATTTGGTAAGAACTAGCTAGCATACTACAGTATTAGATTAAAATTTCAAATTTTCTTATTTCAGCATTCCATTACCCCCATGGGTGCTCGAAGAAATAAACAAGAATCCTGATTTTGTCTACACTGACATATCGGGGAGGAGGAATCCTGAGTATATCTCATTAGGTTGTGATTCACTACCAGTGCTTAGAGGAAGAACACCGATTCAAGTCTACTCTGACTACATGAGGAGCTTTCGTGAAAGGTTTCAGAATTACCTCGGAAATGTCATTGAGGAAATTCAGGTAGGAATGGGTCCATGTGGGGAGCTAAGATATCCAGCTTACCCAGAGAGCAATGGAACATGGAACTTTCCTGGAATCGGAGAATTCCAATGCTATGATAAGGTAATATACTTGGAATCACAAGTAGAAGTATAGGCATCGACTAATGGCTTCTCTATGATACTGAAGCATGAGTCAATATATACAATAGAATACATCTAAGACTATCTAAATGAATTTTAATATTTTCCAAGGTTGAAGTAGAACCATAATGTTTCAATCAAAGTTTGTTTCACCTATTCAAATTCTGAAGATATGATTTTATGTTCAAACAGTATATGAGGGCTTCACTAGAAGCATCAGCAGAGGCAGCAGGAAATAAAGACTGGGGAAAAGGTGGACCACATGATGCTGGGCACTACAACCAATTTCCTGAAGATACCGACTTCTTCAGGAAAGATGGAACATGGAACAGCAAATACGGGGAATTCTTCCTTGAATGGTATTCAGGAAAGCTTATTGAGCATGGTGATAAAATTCTATCAGCTGCCCGAGGAGTGTTCCAAGGGACTGGAGCTACACTATCTGCAAAAATAGCCGGAATTCACTGGCACTACACAACAAGATCTCATGCAGCAGAACTAACAGCAGGCTACTATAATACAAGGAATCATGATGGTTACCTTCCTCTAGCACGAATGCTGAGTAACCATGGAGTTGTATTAAACTTTACATGCATGGAGATGAGAGATAGAGAACAGCCAGGGTATGCAAATTGCTCCCCCGAAGGCTTAGTTCGCCAAGTAAAGATGGCAACTAAAACCGCAGGAACAGAACTTGCTGGAGAGAATGCACTAGAGAGGTATGACGGAGGAGCCTTCGCCCAAGTTCTGGCAACAAGTAGATCAGATTCTGGAAATGCGTTGAGTGCATTTACCTATCTAAGGTTGAATAAGAGCTTGTTTGAAGCAGATAATTGGCGACAATTAGTGGAATTTGTGAAGAGTATGCAAGAAGGTGGTCGGGACACAAGATTGCCAGAAATTGACACACGCAAGACAGATCTTTATGTGCGGTTTATCAGTGAGAAGGATGCGCAAAGCAAGGAAGCTGCACTTGTG
>Isoform0029213 (Gene: GID1B)
ATGGCTGGTAGTAATGAAGTGAATGTTAATGAATCTAAGAGGGTTGTTCCTCTGAATACATGGATTTTGATTTCTAATTTTAAACTGGCATACAACATGCTTCGTCGTCCTGATGGCACATTCAATCGCGATTTGGCTGAGTTTCTTGATAGGAAAGTTCCTGCCAATACAATTCCTGTTAATGGGGTTTACTCGTTTGATGTTTTTGATCGTGTCACCAGCCTTCTCAATCGTGTTTATAGGTCAGCCCCAGACAACGAAACTCAACGGGGCATCATTGATCTTGAAAAGCCCTTAAGTACCACTGAAATTGTGCCTGTTATTATCTTTTTCCATGGAGGAAGCTTTGCCCATTCGTCTTCCAACAGTGCGATATACGATACCTTCTGTCGTCGCCTTGTTGGCATTTGCAACGCAGTTGTTGTTTCAGTAAATTACAGGCGATCGCCTGAATATCGGTATCCTTGTGCTTATGATGATGGGTGGACATCTCTTCAGTGGGTTCATTCAAGACCATGGCTTAAAAGTGGGAAGGACCCTAAAGTTCATGTTTATTTAGCTGGTGATAGTTCTGGTGGAAATATTGCTCACCATGTTGCTGTAAAGGCTGCCGAGTCAGGAGTTGAAGTCCTGGGAAATATACTTCTTCATCCGTTCTTTGGTGGCCAAGAGCGTAAGGATTCAGAGACAAGATTGGATGGAAGGTATTTCATGACACTTCGAGATAGGGATTGGTATTGGAGAGCATATCTACCCGAAGGTGAAGATAGAGACCATCCAGCATGTAATATATTTGGCCCTAGGTCTAAGAGCATGAAAGGACTTCAGAATTTTCCAAAAAGTTTAGTTTGTGTGGCCGGTTTGGATCTTGTTCAAGATTGGCAATTGGCTTATGTAGATGGCCTGAAGGAAGCTGGGCAGGAAGTGGAGCTTCTATTTCTAAATGAGGCCACAATCGGTTTCTACTTCTTGCCGAACAATGACCATTTCTATACTCTAATGGACAAGATAAAGGACTTTGTTAATCACGACTGTCAA
>Isoform0058558 (Gene: RAP2-3)
ATGTGTGGAGGTTCAATACTGAGTGACATTATCCCTCCTCGAGCTTGCACCAGAGTTGTCCCCTCTGCTGATACCTGGCCTTTCTCTCCGTTTACCAAAAATCTCAACAACTTCAATCACATCACCCAACAAGGCACTTACTCCTTCAAAAGAGCTCAGCCCACCCACAATGTTTCAGGCGGTGAGCAACTGAAAAAGAGTGTGAAGAGGCAGCGAAAGAATGTGTACAGAGGAATAAGGCAGCGTCCATGGGGAAAATGGGCAGCTGAGATAAGGGATCCACGAAAAGGAGTACGTGTTTGGCTCGGTACTTTCAATACTGCTGAAGACGCCGCTAGAGCTTATGACAAAGAAGCTCGCAAAATCAGAGGTGCCAAAGCCAAAGTTAACTTCCCAAACGAGGCCTATGACTCTCACTGCCAACTCAATGCTAAGAGATTCGGGTCGGATCCTCCAACCGGGTTTTCTGCTAATTTTTCGGGCCTGAATTCGTATGAGCCGTGTATGAAATTTTGTGATACTCCGTATCTTGATGACCCGGTGGTGAGTCCGGGTGAACCGGGGAACGTTGTGGATGGTGGCATGCTTAACCGCTGGAACTTCGACTATGTCGTT
>Isoform0022454 (Gene: RAP2-7)
ATGTTGGATCTTAATATAGACACAATCTCAGCTCAATCCAAAACTACTGATCACCAAAATTCAGTTACTCAGAATGTTCTAGAAGCTTCTGCTTCCGGCACTTCTATTTCCTCCGTTGTCAACGCCGACGAAGCTCCGGCGAGCACCGGCGGCGACGTTGTTGACTCAAACTCCTCATTCAGTTTCAACATGCTGTTTGGAGAATGTTATAGAAATGTTGATAGTTCGCCGGAATTGCAGCTTTTTCCGGTGATCGGAGGTGAATTGAGTAATGAAACGGCGTCTTCGAAGTCGTTGATGAGGCCGCAGTGGTTGAATTTATCGGTTCCCGAGACGCCGGTTGATTATCGGTTGAAGATAATTGAGGAGAAGCCCCCGCCGGTTGTTGTGCAGCCGGCGGCGAAGAAGAGTCGGAGAGGACCGAGGTCGAGAAGCTCGCAGTATCGTGGTGTTACGTTTTATCGGAGAACTGGTCGGTGGGAATCTCATATCTGGGATTGTGGAAAGCAAGTTTACTTAGGTGGATTTGACACTGCACATGCTGCAGCTAGAGCTTACGATCGGGCTGCGGTTAAGTTCAGGGGAATTGATGCTGATATTAATTTTACGATTAGTGACTATGAAGATGATTTGAAACAGATGAAGGACTTGACAAAAGAAGAATTTGTCCATATTCTTCGTCGCCAGAGCACTGGATTCTCGCGCGGGAGCTCAAAATTCAGAGGGGTGACCCTGCACAAATGTGGCCGCTGGGAAGCTCGAATGGGTCAACTACTCGGAAAAAAG
>Isoform0023027 (Gene: GH3.6)
ATGCCTGAAGCACCAAAAAAATCACCACATAAATCATCATCAGACTTGAACCTCTCCCAGAAAAACACCGACGCTCTTCATTTCATCGAACAAGTCACCTCTAAACCTGATGAAATTCAAGAACAAGTTCTTTCTGAAATCCTCTCCCGCAATGGCCATGTCGAATATCTTCAGCGTCACGGCCTTGCTGGTAAAACCGATAGACACACTTTCAAGAAAATCATGCCTGTCATCAAATACGAAGATTTACAGCCTGATATTAACCGTATTGCCAATGGTGATAAATCACCCATCCTTTCCTCACACCCTATTTCTGAATTCTTAACAAGTTCCGGGACATCCGGAGGCGAAAGAAAACTGATGCCCACAATCGAAGAAGAGCTGGAGAGGAGATCATTGCTGTACAGTCTTTTGATGCCTGTCATGAACCAGTTTGTTCCTGGTTTAGACAAGGGCAAAGGAATGTATTTCTTGTTTATTAAATCAGAAGCTAAAACTCCTGGTGGTCTTTTTGCACGTCCTGTTTTAACAAGTTACTACAAAAGTTCTCATTTCAAAAATAGACCTTATAATCCTTACACAAACTATACTAGCCCAAATGAAACCATTCTTTGCTCTGACTCTTACCAAAGCATGTATTCCCAAATGCTTTGCGGCCTATGTCTCCATAATGAAGTCCTTCGTGTCGGGGCTGTTTTCGCTTCTGGTTTCATCAGGGCCATCCGGTTCCTTGAAAAACACTGGCCTGTTCTTTGTAACGATATCAAAACCGGAACTCTTAACCCTGAAATCACTGACCCTTGTGTGAGAGAATCGGTGCTTAAAATTCTCAAGCCAGACCCCAAATTAGCCAATTTTATTGAAACTGAGTGTAGCAAAAAATCATGGCAAGGTATCTTGACTAGGTTGTGGACCAATACAAAGTATGTTGATGTTATAGTTACAGGGACCATGTCACAATATATACCAACACTTGATTACTATAGTAATGGCCTCCCTCTTGTTTGCACCATGTATGCTTCTTCTGAGTGCTATTTCGGGGTGAATCTTAACCCACTTTGTAAGCCAAGTGAAGTCACTTATACACTAATACCAACCATGGCTTACTTTGAATTCTTGCCTGTTCATCGAAACAATGTCGTTACAAGTTCCATTAATGTGCCTGATATACTAAATGAGAAAGAACAGAAAGAATTGGTTGATTTGGCTGATGTTAAACTGGGACAAGATTATGAGCTTGTTGTCACCACCTATGCTGGGCTTTATAGATACAGAGTTGGGGATGTGCTGAGAGTTGCTGGATTCAAGAATAAGGCTCCACAATTCAACTTCATTTGCCGGAAAAATGTTGTTCTAAGCATTGATTCCGACAAAACTGATGAAGTTGAGCTACAAAATGCAGTGAAAAACTCTGTGACTCATTTGCTACCGTTTGATGCAACTCTAATTGAGTACACGAGCTATGCAGACACAACAACAATTCCGGGACACTATGTTTTATTCTGGGAGCTAAATGTTAATGGAACAACTCCAGTTCCCCCATCAGTTTATGAGGATTGTTGCTTTGCAATGGAAGAGTCACTCAACAGTGTATACCGTCAAGGACGTGCGTCGGATAAGTCCATTGGACCACTGGAAATCAAGATTGTGGAATCAGGAACATTTGATAAGCTTATGGATTATGCCATTAGCTTAGGTGCTTCAATTAACCAGTACAAAACTCCGCGTTGTGTTAAATTTGCACCCATTGTTGAGCTCTTAAACTCAAGGGTTGTGTCAACCTACTTCAGTCCAAAATGTCCCAAGTGGGTTCCGGGGCATAAGCAATGGATGGACATCAATTCGAGT
>Isoform0033011 (Gene: LAX2)
ATGGTAGAAGAGAAAGTTGTAGTAGAGACTGTATTAGCAGGGAACTATGTTGAAATGGAAACTGAAAGTGGGAAGCCTAAAGATTTCAAAGCAAGCATTTCTCAGCTCTTCTGGCATGGTGGTTCTGCTTATGATGCCTGGTTCAGCTGTTCTTCAAATCAGGTGGCTCAAGTGTTACTTACACTTCCATACTCATTCTCACAACTTGGAATGCTATCTGGAGTACTCTTTCAGATCTTCTATGGATTAATGGGAAGTTGGACAGCCTATCTTATCAGCATTCTCTATGTTGAGTACAGAACCAGAAAAGAAAGAGAAAAAGTCGATTTCAGAAACCATGTCATTCAGTGGTTTGAAGTTCTTGATGGACTCCTTGGTAAACACTGGAGGAATGTGGGCTTGGCATTTAACTGCACATTTCTTCTGTTTGGATCTGTCATTCAGCTCATAGCTTGTGCAAGCAATATATACTACATAAATGATAATCTGGACAAGAGAACTTGGACTTACATATTTGGAGCTTGCTGTGCTACTACCGTTTTCATTCCTTCATTCCACAACTACAGAATCTGGTCATTCTTAGGCCTAATTATGACCACTTATACTGCTTGGTATCTTACCATTGCCTCGATAATCCATGAACAGGTGGAAGATGTGAAGCATACAGGACCAGCCAAATTAGTACTATACTTCACAGGGGCAACAAACATTCTCTATACATTCGGGGGACATGCTGTTACTGTGGAGATAATGCATGCAATGTGGAAGCCACAAAAATTTAAGTCAATATACTTATTTGCAACCCTCTATGTGATGACACTAACACTTCCATCTGCAATAGCCGTGTACTGGAGATTTGGAGACCTGCTTCTTAACCATTCCAATGCTTTTGCACTTCTCCCCAACTCTCGATTCAAGGACATGGCTGTCATTTTGATGCTCATTCATCAGATTATAACATTCGGATTTGCATGCACGCCATTATATTTTGTATGGGAGAAAGCTATTGGAATGCACGATTGCAAAAGCATGTTCAAGCGCGCGGCGGCACGGTTGCCTGTGGTCATCCCCATCTGGTTTTTGGCCATCATCTTCCCGTTCTTTGGACCTATCAATTCCACTGTTGGATCACTTCTTGTTAGCTTTACTGTTTATATCATCCCTGCTCTAGCCTACATCTTCACCTTCAAATCAGCCGCGGCTAGAGAGAATGCGGTGGAGCAGCCTCCAAAGTTTTTGGGAAGATGGACTGGGGCTTACACGATTAACATCTTCGTGGTGGTTTGGGTTTTCCTTGTTGGGTTTGGATTTGGTGGATGGGCTAGTGTCACAAATTTTGTACACCAAATTGATACATTTGGACTCTTCACCAAGTGTTACCAGTGCCCACCTCAACCATCACAATTTCCTCCACCACCTCACCTCAACGCAACTGCTGCACATCCACCAGCAAATTTCCACGGCCACCAT
>Isoform0013733 (Gene: IAA8)
ATGTCTACACTACAAGAACATGATTACATAGGTTTATCAGAAATGGATGCAACTTCTGATAAGCTTTCTTCATCTGATGTTTTAACTGATAATGAGAAAAACAATTTTAAAGAGACTGAGTTGAGGCTTGGCTTGCCTGGCCTTGGTTTGTCTCTTTTTGGGGAAGAAAATGATAAAAGTGTTGGTGGGCTTTGTGCTAGCCCTTTTAAGAACTTTGCTTCTTCTGGGGCTAAAAGGGGGTTTTCTGATGCTATTGATGGGTCTAACAATTGGGGTCTTTCTGTTAAGGTTGGATCTGATATTGATTTGAAGAGAGGTGGTGTTGATGGGGTTCTTGAAAAAAATGGTGGTCAGAAATTAGGTTTTACTGGTGCTAATTTTAGTCCTTCTTTGAAGGTTGTTGAAGAAAAGAAGGTTTCTTCAGTTCCAGCTCCTAAGTATGTTTCTTTTTTTCCCTTTTGTCTTTTATTTTGAATCATTAGTTGTTAAAAGATTGTGATTTTTGTTCTTGTTTCATTCCTAGGTTACTTAGATATAAAACCCTTTATGGTGTGTTACTTTGTTGGTCTCAAGGTTAGGTTTGTTTCTTGTACACATGCTCATTTGTTGTTTGGCTTATTCAGATGAAAACACAAGTGTTAAAGTCATAATTTAACTTGAGATGATTGGGTTTTAGCTAATTGATTGAATTTATTTTAGTTGCTTAACTGTAGCCTCTTTAAGCTCTACTAATTCATTTTAAGTCGAACTAAGGGCTTTAGTACAAAGGTTATAATCTTTAAGCTGTTGAATATAAGACCTGAGTGTATGCTTTTTCTTTAAGCCGTTGACAAAGTATAGGATTCTGCTACATGTGTCCAGTTTAATAGCGTTTCTTGTTCTTTGTCTTGTTCTGGTTAGTTAAAGTGTCTAGAGGCTGCCAATTTTGTAATTTTTGTATTATGCGGTTACTATTAAAAAGTTTTTTCGTTATGTCATAGGTATTTATAGATGGATTTGTTTTAGTTGAAGTAGGAGTTTTAATGTGATGCTCTGTCGGGTCAGTAACTTTATGATCTTTGCACCCTTAATATTGCAGAAACTAAATATTCATCAAAATTAACACTGTGTTTCTGTAATAGGGCACAGGTGGTTGGATGGCCACCTATTCGATCTTTTCGGAAAAACACCCTCGCTACCAATTTGACAAAGAAGACTGATGTGGTTGAAGCAAGTTCAAGTTCCGGGTGCCTCTATGTCAAGGTTAGTATGGATGGTGCTCCATATCTAAGAAAGGTTGACCTTAAAACCTACAGCAATTATACTGAACTTTCATCAGCTCTTGAGAATATGTTTAGCTGCTTCACCATTGGT
>Isoform0037654 (Gene: IAA9)
ATGTCTCCACCTTTGTTGAGCGTTGAGGGGCTCGGACAGGGTAATGTGTCATTAATGGCTTCACAAGTCACTGTAGACTCTCTTTCCCCTGCTAGCTTGGAATTTAAAGAACGTAATTACCTTGGACTGTCAGATTGCTCCTCTGTAGATAGCTCACCAGCTTCGAACATATCCAAGGAGAATAAGAGTAATCTAAATCTCAAGGCTACAGAACTAAGACTAGGTCTTCCTGGATCTCAATCCCCAGAAAGAGAGCCAGAACTAAATCTGCTTTCCACAGGTAAACTTGATGAAAAAACCTTATTTCCATTGGCCCCTTCAAAGGATGGTATCTGCACATCTTCACAGAAGAATGTTGTTTCTGGTAACAAGAGGGTTTTCTCCGATACCATGGATGGTTTCTCAGAAATTAAAGGACCTTCGTATACCGAAGGTAATTGGATGTTTAACACGAGGACTGACTCTGAAAGTGCACAACCTGTCGGACTTGCAAAGTTCTCAGGCAGTGCAAATATCAATGTAATGCTATCATCTGGGTCAGCTGTGACCCATGCTGCTTTAGTTAAAGAAGTTCCTAAGAAGGCATTGGAAGCAGTACATCATTTGAAAACTGCAAACACTAATAAAGTCAATGGTTCCAACAACAATACTAGTGCACCTGCTGCAAAGGCACAGGTAGTTGGATGGCCACCCATTAGATCATTCAGGAAAAATACGCTGGCAACCAGTTCGAAGAACAATGAAGAAGTGGATGGAAAGCCTGGTCCTGGTGCCTTGTTTGTGAAGGTCAGCATGGATGGTGCTCCTTATCTGAGGAAGGTAGATCTTAGAATATATTCTACATACCAAGAACTCTCATCTGCTCTCGAGAAGATGTTCAGCTGTTTTACTATTGGTCAATGCGGATCTCAGAGTACTTGTGGGAAGGAAATGCTGAGTGAGAGCAAGTTGAGAGATCTTTTGCATGGATCAGAATATGTGGTCACATACGAGGACAAGGATGGAGACTGGATGCTTGTAGGAGATGTTCCATGGGAGATGTTCATTGATTCATGCAAGAGGCTGAAAATCATGAAGGGCTCTGATGCTATTGGATTAGCTCCCAGGGCAATGGAGAAATCCAAGAACAGAAAC
>Isoform0053658 (Gene: IAA12)
ACTGGTTCTTGTACTAATAATACTCAATGGGGTGCTGAGCATGTTAAGAAAATAAGGACTGCTAAAGATTTTCCTTCTGCCACCAAAAGAGTACCTCCTTCTCAGGGTGACTACTCTGCTTCTCCTCCTGTTGTCAGTCAGGTTGTAGGATGGCCACCTATAAGGACTTACAGGATGAACAACATAATTAACCAAACAAAGTCAACAAATGGTGATCAAGAAGAAAAGGAAATGGATGTGAATGATACAAGTAAAAATTCTCCAAAGAAAATCAACCATGGAAGAGACAACAATGATACTACTACTAAAGAAAGTGGACTTGTTAAGTTTGTGAAGGTGAATATGGACGGATTACAAATAGGACGGAAAGTAGATTTGAGTTTGCATGCTTGTTATGAAACTTTAGCTCGAACAATTGAGGAGATGTTCTTTAAGTCCTCCACAACCATCGATTCTAACAGCCTTGCTGGAATGAATAAACAAACTGTGCAACCATCAAAGCTGTTGGATGGTTCCTCTGAGTTTGTGCTCACCTACGAAGATAAAGAAGGAGACTGGATGCTTGTTGGAGATGTTCCGTGGGGGATGTTTCTGAATACTGCAAAAAGGCTTAGAATCATGAAGACATCCGAAGCTAATGGACTAGCTCCAAGA
>Isoform0044053 (Gene: IAA13)
ATGGAACATACACTTGGTTTGCTTGAAAACAGTGGTGGTGGGATAGGTAGAGAGGTGCCTTCTGGTGGTTCAACAACAGGGTCAATGTCAACTGTGGATAATTTGGTGTTTTCATCTGAGGTTTCATCTTGTTACCCAGATGAGAATAATGATTCTGATGAGCTTGAGTTGGGTCTTGGTTTGAGTCTTGGTGGTGGGGGAGCTGCTGCCTCTTTGAACAAGTCCTTAAAGGCTCCTTCTTGGTGTGGTAATGGTCAATATGCTAGAATCTTGACTGCTAAAGATCTTCCTTCTTTGATTTCAAAGTCTTCTTCCTCATCTTCTCCTACAGTTCCTAAAGCTAATCATAAGAGAATTGCTGCTGATTCTGTTTCACCTCCTAATGGTTCTTCTAGCAGCCAGGTTGTGGGATGGCCTCCTGTAAGAGCTTATCGAATGAACAGCCTTAACCAAGCTAAATTGTCGATTACTGAAGATTTTAGCTCGATTGTGGACAAGAGTGAGAATGTCGTGGTAAACAAGGATAATAATAGCTGCAACAAGCAAGGAAATGACACAATGGATAAAGGACCTCTCAAGACTTCTTTATTTGTTAAGGTCAACATGGATGGAACTGCGATTGGACGAAAGGTGGATCTGAGTGCTCATAACTGCTATGAGACCTTGGCACGAACTTTAGAGGATATGTTTTGTCGATCGAACAGGACTGCTAACACACGATCAAGCATGGAGGGGCACAATTTAATGGTAGAAGCAGGGGGGTCCTCAAAACTGTTGGTTGGATCTTCAGAATACGTTCTTACCTATGAAGACAAAGAAGGCGACTGGATGCTTGTTGGAGATGTTCCTTGGAGGATGTTTGTTTCATCTGTCAAGAGACTTAGAATTATGAGGACATCTGAGGCAAATGGACTTGCTCCAAAGATTCAAGAGAGGCATGGGAGACAGAGAGCTAGAGCCATC
>Isoform0049096 (Gene: IAA27)
ATGACTTCACCACTGCAACATGACTACATCAGCTTATCAGAGACACATACAATGGAGAGAAGCTCTGAGGACATTTCATCCTGTTTTTCCTCAACTGAGAACAACAAAAACAATGTTCTTAACCTTAAACAGACAGAGCTTAGGCTTGGCTTACCTGGTTCCGTGTCTCCCGAAAGAAAGCCTGGAAATGGGGTGCCTCTGTTTGGAAAAGTCCTAAATGATACTAAAGTTGCAGGATTTTGTCCGTTAAAGAACTTTCTTTCAGGGGCTAAGAGAGGTTTTTGTGATGCAACTGATGGTACCCGAAAATGGGCTCTTTCGATAGATGGTGGATCAGAGGTACCTGATTTGGTTAAGGGTTCTGTTTTGTACTCCCCGAGAAATGAAAATGGTGGTTTGGAGAATAACAATAACAACCATAAGTCATGTTTGCATGGGTTTTCAGTTAAAGAGGCTAGTCTTGCTTCTACTAGTTTGAAGCCTGTTGAAGAGAAGAAGACTTCTCCAACAAATGAAAATACTACTAATACTCCTGCTTCCAAAGCACCGGTAGTTGGATGGCCTCCTATCAAATCATTCCGGAAAAACACACTGGCTACCAATATATACAAGAACACAGATGTTGTGGAAAGAGATTCAATTACAGGGAGCATTTATGTTAAGGTTAGCATGGACGGTGCTCCATATCTAAGAAAAGTCGACCTCAAAACCTACTGTAGTTACACTGAACTTTCATCAGCTCTCGAGAGTATGTTCAGCTGCTTCACCATTGGGCAGTGCACCTCTAAAGGACTTCCGGAAAGAGAGGGTCTCAGTGCAAGTCGATTAATCGATCTTGTTCATGGCTCTGAATATGTGCTTACATATGAAGACAAGGACGGTGACTGGATGCTTGTTGGTGATGTTCCTTGGAATATGTTCACAGACTCGTGCAAGAGGTTAAGGATCATGAAAGGCACCGAGGCAATTGGATTAGCACCGAGGAGCATGGAGAAATGCAAGAGC
>Isoform0004734 (Gene: ARF1)
ATGGCCCGCACTGCTAATAATTTCTCAGGACAGGGTCGCTCAGGAGCCCAAAATGATGCTTTGTTCAAGGAATTGTGGCATGCCTGTGCTGGACCCCTTGTCACTGTTCCTCGTGAAGGAGAACGAGTTTATTACTTCCTGCAAGGTCATATGGAACAGCTTGAAGCATCAACACATCAGGTCTCAGATCAGCAACTCCCATCGTTCAACCTACCTGCTAAAATACTCTGCAAAGTCATGAATGTTCAGCTACGAGCTGAACCAGAATCGGATGAGGTTTATGCACAGATAACATTGCTACCTGAAAAAGATCAAGGTGAGATTGATAGCCCAGATCCTCCACTCCCAGAACCTCCAAAATGCACTGTCCATTCATTTTGCAAAACACTCACAGCCTCAGACACAAGCACCCATGGTGGATTTTCTGTTCTTCGCAGGCATGCGGATGACTGTTTGCCCCCATTGGATATGTCCCAACAACCACCCTGGCAAGAACTGGTTGCTTCTGATCTTCATGGCAGTGAGTGGCATTTTCGGCACATATTTCGAGGGCAACCCCGGCGCCATTTACTGACCACTGGGTGGAGTGTCTTTGTCAGTGCAAAGAAGTTGGTTGCTGGTGATGCTTTTATCTTTTTAAGGGGTGAAAGTGGGGAGCTACGTGTTGGTGTGAGGCGCCATATGAGACAGCTAAACAATATGCCATCTTCTGTTATATCTAGCCACAGCATGCATCTGGGTGTTCTTGCCACTGCATCTCATGCAATTGCAACTGGAACCTTCTTTTCCGTTTTTTATAAACCAAGAACAAGCCGATCTGAGTTTATTGTAACTCTGAACAAATACCTCGAAGCTCGAAGTCACAAGCTTTCTGTTGGTATGAGGTTTAAGATGCGATTTGAGGGTGAGGAAGTTCCCGAAAGAAGGTTCAGTGGAACAATAGTTGGTGTTGGCGACAATACACCATCAAAATGGGATGATTCTGAATGGAGATCCCTAAAGGTACAATGGGATGAACCGTCATCAATTTTGCGACCAGATAGAGTTTCTCCATGGGAACTAGAGCCACTTGTTGCAACTGCTCCATCAAATTCCCAACCTCCAGTAAGAAACAAGCGGGCTCGGCCACCGACTTTACCTGCTCAAATGCCAGATCTCTCTACTCTTGGAATGTGGAAACCCCCTGCAGAACAGCCTCCAACTTTTGGTGGATATTGTGATTCGTCTCGAGGGCCAGACCTATTTTTATCTCCTAAATTCTCTTCTAACACCAAGGACAGCTCTATCAGCTACAATGATAATGGTCCCATGTCTCTGGCTTCTAGCAAGTCAATGCAGTGGTCTAACCAAGCTGAAGCTGGCAAAGACTCTCTTGCTTCTCTTCTTAGCAAGGATACTGGTGAAAATAGACAGGGAAATGGTTACAGGCTATTTGGGATCGAGTTACTTGGCCACAACACAGAAAAATTGTCGCCAATGGTTGTCTCTGGAGCTGCGGTGGAAGATCAGCCCATTCCATCGTTGGATGCTGAATCTGACCAGCAATCAGTACCGTCCGATGTAATTTTGTTGGATCATCCCTCGGTTAGCTGTGATCCTGAAAAGTCAAGTCTAAGAACCCCACAGGAGTCGCATAAACAGACACGGAGTTGCACCAAGGTTCACATGCAAGGAATTGCTGTCGGGAGGGCAGTAGATTTGACACGGTTCAATGGGTACGGTGATCTTCGGAGGAAATTGGAAGAGATGTTTGAGATTGAAGGTGAACTATGTGGACCAGCAAAGACATGGAAGGTTGTTTACACTGATGACGAGAATGACATGATGATGGTTGGCGATGATCCCTGGCATGAATTCTGTAGCATGGCGAGGAAGATTTGTATATACACCACTGAGGAAGTAAAGTGTCTATCACCCAAGATAAAACATTTGGTCAGTGAAGAAGCTAGACCAGACAAGATGGTTCCAGATACTGACATTGGAACTGAGGAGCAGTCATCAAATGCTGGACCCAGTTGC
>Isoform0007616 (Gene: ARF4)
ATGGAAATTGATCTGAACCAAGTAGTGGGTGAGTTAGAAAGAGCTGCAGATTGTAATGGAAGTTGTGCTGCTTTTTCTCCAACATATATGGAGCTTTGGCATGCTTGTGCTGGTCCTCTTATCACTCTTCCCAAGAAAGGGAATGTAGTTGTTTATTTCCCACAAGGTCACTTGGAAACTACTCATTTTCCACTTACTCAAATGCCCAATTTTGATCTTAGTCCTCAGATCTTTTGCAGAGTTATGGATGTTCAACTACTGGCTAATAAAGAGAATGATGAGGTCTTTACACAGCTGAGTCTGCTCCCTGTACCAGAGTTGTTAGGCATGAATTTAGAGGGAAAACGGAATGAAGATCTATGGGCGGATGAGGAGGATGCTGGTCTTACACCCACAAAATTGACCCCTCACATGTTTTGCAAAACCTTGACTGCATCAGATACCAGCACACATGGTGGATTTTCTGTACCCCGCAGAGCTGCAGAAGACTGTTTTGCACCTTTGGATTACAGAGAGCAAAGACCCTCTCAGGAGCTCGTTGCCAAGGATCTGCATGGGGTCGAATGGAAGTTCAGGCATATATATAGAGGACAACCAAGGCGACATTTGCTTACCACCGGGTGGAGTATTTTTGTCAGCCAAAAGAATCTTGTTTCAGGAGATGCTGTCCTCTTTTTAAGAGGTGAAAGCGGAGAGCTGAGACTGGGGATCAGAAGAGCTCCCCGACCTAAAAATGGGCTTCCTGATCGAGTTACTGGGAACCAGAGCTCTAACCACAATATTCTTTCCTCGGTCGCTAATGCAGTATCTGCCAAGATTGTGTTTCATGTTTTCTACAGCCCAAGGGCTACTCATGCAGAATTTATTGTGCCCCAGCAAAAATATATGAAAAGCATCAAGAGTCAGATTCTTGTAGGTACACGATTCAAGATGAAGTGTGATGTCGATGATGCCCCAGAAAGAAGGTTCAGTGGTTTGGTTACTGGCATAGGCGATCTGGATCCCTACAGATGGCCCAACTCCAAATGGAGATGTTTAATGGTTAGATGGGATGAAAATTATACCAGTAATCATCAAGATCGGGTTTCACCTTGGGAAGTTGATAATTCTGTTTCTCCATCAAGTCTGAGCATTCAGTCCTCTCCAAGGCTGAAGAAACTGCGGACAAGTTTTCAGGCAACTCAAAATGGGAACCCTATCAATGCGAGGGTTGGGTTCCTGGACTTTGAGGAGTCTGTACGATCCTCCAAGGTCTTGCAAGGTCAAGAAAATGTAGGTTTAGTATCAACTCTTAATGGATATGATACGAGAAACTGCTCACACAATGTTGAGATGCCATCAATAGTGAATCAAGCATCAGAAGCGATGGGAAAAAACAAATTTACTGGATTTACAAGGACTAAGCCATTCACTACTTACACAGGCTTTTTGGAATCCAATAGGTTTCCAAGGGTCTTGCAAGGTCAAGAAATTTGCTCATTGAAATCCCTGACTGGGAAAACTGATGTCGAACTCGTCGCTTCGGGAAAAAGTGATACCACCTGCAATCGGCTGAACACATATCATTGGCCCACAGCCAATTATTACCCACTAGCTTCAGCAGGTATCAGAAACATGTATAATCCACATAATGACCTCTACAGAGCTGGTCAACCTGGCATGCTGTCTTACACCAACTTTCCAAATGAAGCTGTTCCGCACAATCCGTCTTCAGTTCACTGTAGAGTTGCAAGTAATGAAGAAACAAAGCAAAATCTTTCACACAAGCCAAGGGTAGTAGATATTATACCTTCCTCTCACAATTTTGAGGTGAACTCCAGCAATGAGAAAGATGAAGGTTCAGTAACCAACTGCAAACTTTTTGGGTTTTCTTTGACCGGCAACACATCGACATCACTATCTCAATGTGCATGTAAAAGGAGCTGTATAAAGGTCCACAAACAAGGAAATCTGGTGGGTAGGGCTATTGATCTCTCAAAGCTGCATAATTATGATGAACTACTACTTGAGCTAGAGAGGCTCTTTAGTATGGAAGGCCTCCTAAAAGATCCTGCCAAAGGATGGCGCATTTTGTTTACTGATGATGAGAACGATATGATGGTTGTTGGTGACGATCCTTGGAACGAATTCTGTAGAATGGTGTCTAAGATACATATACACACACAAGAAGAATTGCAGAAAATGATGATAGGAATGACGAGTGACGACACTCAAAGCTGTCTGGAAGAAGCACCAATAGTAATGGATGCTTCAAAATCTCCATCAGTTGAACATGCA
>Isoform0004091 (Gene: ARF5)
ATGAGTTGTGTTGAAGATATTCACAAGCCAGCTGGGTTGATCAATGGAGCACACACGCTGCTTGAGGATATTAGACTATTGAAAGAAATGCAGGATCATCCAGGAGTTAAGAAGCCAATATGTTCAGAGCTATGGCATGCTTGTGCCGGCCCACTAGTGAGCCTGCCTCAGGTTGGAAGCCTCGTGTATTACTTCCCTCAAGGACACAGTGAACAGGTGGCAATTTCCACAAATCGGACAGCAACTTCACAAATACCAAACTATCCAAATTTACCGTCTCAACTACTATGCCAAGTTCACAATGTTACGCTACATGCAGACAGGGAGACGGATGAGATATATGCTCAAATGAGCCTTCAACCTGTTAACTCTGAAAAAGATGTTTTCCCTATACCAGATCTTGGTCTCAAGACCAGTAAACATCCAAGTGAATTTTTTTGCAAAACTCTTACTGCTAGTGATACAAGCACACATGGTGGATTTTCTGTGCCTCGTAGGGCAGCAGAAAAGCTCTTTCCACAGCTGGACTTTTCGATGCAGCCTCCTACTCAAGAGCTTGTCGTTCGTGATTTGCATGATAATACCTGGACATTTCGCCATATTTATCGCGGGCAGCCAAAGCGTCACCTTCTCACAACTGGTTGGAGCATGTTTGTTGGGGCAAAAAGACTTAAAGCAGGTGATGCCGTTCTTTTTATCAGGGATGAAAAATCACAACTTTTGTTAGGTTTGAGGCGTGCAAAACGTCAACAAACAGCTCTGCCATCATCTGTTCTTTCAGCTGATAGCATGCATATTGGGGTTCTTGCTGCTGCTGCTCATGCTGCAACTAATCGAACTCCATTCACAATATTCTATAATCCGAGGGCATGCCCTTCTGAATTTGTTATTCCTTTGGCAAAGTATCGAAAATCAGTCTATGGAACTCAGCTCTCAGTTGGTATGAGGTTTGGAATGATGTTCGAGACCGAGGATTCCAGTAAACGCAGATATATGGGCACAATTGTCAACATATCTGACTTAGATTCTATTAGGTGGCCTAGTTCCAAGTGGCGCAACCTTCAGGTAGAGTGGGATGAACCAATGTGTGGTGATAAGCAGAACAGAGTGAGTCCATGGGAAATTGAGACTCCTGAAAGTCTGTTCATATTTCCTTCTCTGACATCAAGTCTCAAACGACCGTTTCAGTCTTCTTTTTTTGGCGCACAAAATGAGTGGGAGATGCTAAATAGACCAATAATGCGGGTCCCTGAACATATGAATCCGGACTTTTCGAACCTTCCAGTTTCAGGCCAATGGTCAGAACAGCTGATCAAGATGCTCCTGAAGCCTCAAGCAACTGGTTATTCCGGAACACTTTCATCAGCAGTGCATGACTCTATGAATAATGGACTTCCTTTGCAGCGGACCAAGTTCTTGCCACGGGCTACAAATGATCAGAAGACTCAAGCTACAGAACATTTGTCGACAAAGGCAGAAAACCGTGCACAGTTTCACCGCGTCCAACCTGAAGGCATAGATCCAAACTCATTGCAATCAAGTTTACAGGAAAGATTGCAGCCTCATAACGTGATTGAGACACAAGCACCGCACAGAAGTGATGAGATGATAAAACCAGAAATTGCTATCTCACCAGAAGAGTTGCACCGATTTTCTTCTGGGGGGCAGTGCAGTGAAATAAAGCATACAAATCCTAATATCCTTGTGAATGAGCCAATTCATGTAACTGAAAACCATGATTCAGCCGAGCTTCAGTCAAACTCATGGTTAATGCAATCCCAGTTCAATCCGAACCCTTTTCAGCCTTCACAAATCGAAGCTGCTACTCTTAATGAGCTACTTCCCAACATTGATAATACTGAATGGAACTCAAATTCCTCTAACTCTCAAACCCTCACTGGATGTCTTAGGTCTCCTGGATCTGCTGGTCTGTTCTCTGATACAATTAATCCTACTTTACCTCCGACAGGTCACGAAATGTGGGATCATCAGATAAACAATTCAAAGTCTTTGTCGGACGCAAGCCAATTTCAGTCATCATGTCAGCAAGACTTATGCAAAGCGTATTCTATATGTAGAACCTACGGTCTGAAAGATATTTCAGAAGAGAGTAATACCCAGAGTGATTTATACAGTTGTCTAAACTTTGAGGCTAGTAATGCTGGAAGCACTGTGGTAGATCCTTCCGTTTCTAGCACAACTATAGATGATTTTTGCTCATTCAAGTCTGGGAATTTCCAAAACCCGTCAGCTTATCTCGTCAGCAACTTTGGTTCAAACCAAGATTTGCAGTCGCAAATTACATCAGCCAGCCTAGCAGAATCGCAGGCTTTCTCGCTGCAAGAATTCCCTGACAGCTCTGGGGGTGCATCTTCAAGCAATGGGGAATTCGACGATAGCAGTCTTTTGCAGAATAGCCCGTGGCAACATGTAGCTCCAAGGGTGCGAACTTACACGAAGATACAGAAGGCGGGATCTGTTGGAAGGTCAATTGATGTATCAAGTTTCAGGAATTATGATGAACTTTGTTGTGAAATTGAACGCATGTTTGGACTTAGGGGCCTGCTAAGTGACACCAGAGGTTCTGGTTGGAAACTAGTGTATGTAGATTATGAGAACGACGTTCTTCTTGTCGGTGATGATCCTTGGGAGGAGTTCGTCGGTTGCGTTCGCTGTATCAGAATTCTTTCACCTTCCGAAGTTCAGCAGATGGGTGAAGAAGGAATGCAGCTTCTCAACAGCACAGCAGTGCAAGGTATTAATGGATCTGAAGGTGGTCATGCT
>Isoform0001992 (Gene: ARF6)
ATGAGGCTGTCTTCTGTTGGTTTCAATCAGCAGTCGCCGGAAGGAGAAAATAGATGCCTTAATTCAGAACTTTGGCATGCTTGTGCGGGTCCTCTTGTCTCGCTTCCTGCAGTTGGAAGCCGTGTGGTGTATTTCCCTCAAGGTCACAGTGAGCAGGTTGCTGCATCAACAAACAAAGAAGTGGATGCTCATATCCCAAATTACCCAAGTTTACCTCCACAACTCATATGCCAGCTTCACAATCTGAATATGCATGCTGATGTTGAGACGGATGAAGTTTATGCTCAAATGACTCTTCAGCCGCTAAACCCACAAGAGCAAAAGGAGGCATTCCTTCCCTCAGACTTAGGATCCGCCAGCAAACAGCCAACTAATTATTTCTGCAAGACTTTGACAGCAAGTGACACAAGTACTCATGGTGGATTTTCAGTTCCTCGTCGTGCAGCTGAAAAAGTTTTCCCTCCACTGGATTTCTCCCAGCAGCCTCCTGTTCAAGAACTGATTGGAAGAGATCTGCATGACAATGAATGGAAATTCAGGCATATATTTCGTGGACAACCAAAGAGGCATCTACTTACAACAGGATGGAGTGTTTTTGTAAGTGCAAAGAGGCTCGTTGCTGGTGATTCTGTCCTTTTTATATGGAATGAGAAGAATCAGTTACTTCTTGGTATTCGACGTGCTAGCCGGCCACAAGCTTTCATGCCTTCATCAGTCTTATCAAGTGACAGTATGCACTTGGGGCTCCTTGCTGCTGCAGCCCATGCAGCCTCCACCAACAGCCGATTCACTATTTTCTACAATCCAAGGTCTAGTCCGTCAGAATTTGTCATACCTCTTGCCAAGTATGTTAAAGCAGTCTATCATACTCGGGTTTCTGTTGGCATGCGCTTTCGGATGCTATTTGAAACAGAAGAATCAAGTGTTCGTCGATATATGGGCACAATAACTGGAATTAGTGACCAAGATTCGGTTCGGTGGCCAAACTCTCATTGGCGCTCAGTAAAGGTGGGCTGGGATGAATCTACAGCTGGGGAGAGGCAGCCAAGAGTGTCCCTCTGGGAAATCGAACCTCTAACAACATTTCCCATGTATCCCTCTCCATTCCCTCTCAGACTCAAGCGACCATGGCCACCAGGATTACCTACTTATAATGGAATGAAGGATGATGGTCTCGGAATGAATTATCCACTTGCATGGCTTCGGGATTCTGGATCCCAAGGAATTCAGTCTCTTAACTTTCAGGGGATTGGAGTTTCACCTTGGTTGCATCCAAGACTGGATGCCTCAATGCTTGGTACGGAAACGGCAGATGTTTACCAGGCCATGGCTGTTGCTGCTCTTCAGGATATGAGGGCGATTGAAACATCCAAACAAACAGTTCCATCACTTGTGCAATTCCAGCAAGCTCAAGGAGGTTCTAGCAGATCGGACAGTTTACTGCACAATCAGATGATGCATCAGTCACATCCTCAACCTCAATATCTTCAGAATCTTGGTGAAAACCAGTCACTAGCCCAAACACAGTCTCATCTTCTCCAGCAGCAGAATTCATTTAATAATCAGCTGCAGCAACAGCAACAGGACCACCAACAACAGCAGCAGAATTACCTCCAGCAGAAGCAGCAGCAGCAACATCATCATCATCATCAGCAACAACAGCAGCAGCAGCAGCAACAGCAGAAGCAGCAACACCACCAGCAGCAACCACATAAACAACCACAACAGCATTTGGTTGATGGTCATCAGGTTTCTGGTGCTGTCCCTCTGTTGCCCCAGTTTAGTTCTCACACACAGTCCCCTTCATTCCAAACCATTTCTTCGATGCAACAGAGCTTTTCTGACTCAAGTACAAACCCTGTACCAAATCCTGTTGTTTCTCCCCTGCACAGTCTTTTGGGTTCATTCCCCCAGGATGAAGCATCCCAGCTTATCAATTTTCCTAGGCCCAGCTCTTTGTTAACCTCTTCAGGGTGGCCTCCGAAACGAGTTGCTGTTGACCCTATTCTGTCCTCTGAAGCAAGACAAGGAGTTGTGCCTCCTGCGGAACACTTGGCACCACTCCATACAAACATCACTCAGTGTGCTGTTTCTTTGCCTCCGTTCCCTGGCAGGGATTGCTCGATTGAGCAAGATGGGAGCAATGACCCACAAAGCCATCTTCTTTTTGGGGTCAATATAGATTCAACATCTCTCTTGCAAAATGGGATTTCAAGCCTCAGGGAAGTTGGTAGCGACGGAGATTCCACAACCATACCTTTTGCCTCCTCTAACTACATGAGTACTGCAGGGCCAGATTATTCACTTAATACAATTGCGCCAACCAATTGTATCGATGAGTCCAGTTTTCTGCAGTCTCCTGATGAGGCAGGGCAGGAAAACCCCTCTAGCAGAACCTTTGTTAAGGTTTACAAGTCAGGGTCCTTTGGGCGGTCACTGGATATAGCAAAATTCAGCAGCTATCATGAGCTGCGTAGTGAACTTGCCCATATGTTTGGTCTTGAAGGCCAATTAGAGGATCCTCTGAGATCAGGCTGGCAGCTTGTATTTGTTGACCGGGAGAATGATGTTCTCCTCCTTGGCGATGACCCATGGCCGGAGTTTGTAAACAGTGTCTGGTGTATAAAGATACTATCACCGCAAGAGGTGCAGCAGATGGGGAAACAAGGTATAGAGCTTCTGAACGCGGTTCCAGTTCAGAGGCTCTCTAGCACCGGCTGTGACAACTATGCAAGCCAACAAGAGTCAAGAAATTTGAATGCGGGGATTGCATCCGTAGGTTCCCTTGATTAC
>Isoform0000759 (Gene: ARF19)
ATGAAAACGCCGGTAAATGCTGCCGGAGCTTCTATGGCCAATCCCAGTGAAGGAGTGGAGAAAAAAAGTTTAATAAATCAGGAGTTATGGCAAGCTTGTGCTGGACCTCTGGTGAACTTACCGGCAGCTGGGACCCACGTCGTCTACTTCCCTCAGGGACATAGTGAACAGGTGGCAGCATCTATGAAGAAGGACGTAGATGCTCAAATTCCAAACTATCCCAATCTTCCCTCAAAGCTGTTGTGCCTACTTCACAATGTGACATTACATGCTGACCCTGAAACGGATGAGGTCTATGCTCAGATGACACTCCAGCCCGTTCCTTCGTTTGACAAGGATTCACTGCTAAGATCTGATCTGTCAATGAAAGCTAATAAACCGCAAACAGAATTCTTCTGTAAAACTTTGACAGCAAGTGATACAAGCACGCATGGTGGATTTTCTGTTCCCCGGCGTGCAGCAGAGAAAATTTTCCCTCCTCTTGATTTCACCATGCAACCACCTGCTCAAGAACTTGTTGCGAGGGATTTGCATGACAATGTTTGGACATTTCGCCATATTTACCGCGGGCAACCAAAACGTCACTTGCTTACTACTGGGTGGAGTCTGTTTGTTAGCGGTAAGAGGCTTTTTGCAGGGGACTCTGTATTATTTATTAGGGATGAAAAACAACAGCTTTTATTGGGTATTAGACGGGCGAATCGCCAACCCCCTAATTTATCATCGTCAGTGTTATCTAGTGATAGCATGCATATAGGAATTTTGGCCGCAGCCGCCCATGCAGCTGCCAACAATAGTCCATTTACAGTATTTTATAATCCAAGGGCTAGTCCATCAGAATTTGTGATTCCTTTAGCCAAGTACTATAAAGCAGTATGCAGTAGCCAAATATCCCTTGGCATGCGTTTTCGGATGATGTTTGAAACTGAGGAGTCAGGCACCAGAAGGTATATGGGTACAATTACAGGAATCAGTGACCTGGACTCTGTGAGATGGAAGAACTCACAATGGCGTAATTTGCAGGTTGGCTGGGATGAATCAACTGCTGGGGAAAGACGTAGCCGCGTCTCTGTTTGGGATATTGAACCTGTAACAGCCCCATTTTTTATATGCCCGAGTCCACCCTTTTTCAGATCCAAACGTCCAAGACAACCAGGAATGCCAGACGATGAAACTTCTGATCTTGATAACATATTCAGGAGGACAATGCCTTGGCTTGGTGATGATTTTGGCATGAAGGATCCGCAGGCACTTCCTGGTTTAAGCTTAGTCCAGTGGATGAACATGCAGCAAAATTCTTCCCAGGGTAACTCAGTGCAGCCAAATTACATGAATTCCTTGCCTGGAACTGTTTTACCAAACTTTACGGGGCCAGATCTTTCACGCCAGTTAGGCTTTCAAACACCACAAATCCCCATGCAGAACAACATACAGTTCAATGCTCAGAGAACGACCCAACAAACTCAGCAGCTTGATCAGCTTCAGAAGCTAGCACCCTCCTCGTTAAATTCCTTAAGTTCCATGATGCAGTCGCAGCAACAGCAGCAGCAACAACAACAGATGACTGATATCACCCAGCAGCAGAGACAAATTTGCTTGAGTCAAACATCACCTGCAACCCAAGTTCAAGCACAAAACTTGCAACCACAAAATCAGATGTTGCAGCAGCAACCATCTATCCAAAATCATCAGCTGCACAGAAGCATGTCACAGAGCCTGCAGCAGCAACCGCAACATCAGCAGCAAATTGTGAGTCAGACACAGCAGCAAAATATGATCTCATCGCAGCAGCCTGATCAAGTTAACCAACAGTTACATATGTCAGAGAATCAAATCCAGATGCAACTTTTACAGAAGCTTCACCAGCAACAGCAGTCGCTTTTAGCTCAGCATTCTGGTTTACAGCACCCTTCTCAACTTTCACAATTACAAGATCAGCAGAGACAGATGTTAGATTCATCCCAGAGCTATTCAAGATCCACAAGTACCAGCCAATTGCAGGAAATGCCTCAAATGATAACCAGCTCGCTCCCACAAACACATGTTATTCCTCAAGAAATGACAAGAAATAATAGTCAAACAAATTTCGGTTTCTCCCATCCTTCCCAGCAGTCAAAGCTCCAACAGCAATCTGGTTTACTTCCAGAATTCTCTGGACATCTGGGGCATAACCAACCTCCAATAGCCAATCATTTCTCCGCAGGCGGAAGCAGCTTACTGACAGGAGCAGCAGGTGGAGGTCAATCTGGGATTACAGATGACGTTCCATCTTGTTCCACATCACCTTCCACAAACAATAGCCCAAATGTGGTTCCGTCAACAATAAATAATAGGGCAAGAGGTTCCACCTTGGGTGATGAGTTGGCTCAGTCTTCTGCCATGCTACTTAATTACGGTGGTCTTGAAACGTTCTCAGCCCATGCTAATTTAGCAAAAGATTCACACCAAAAGCCTGATATCAAGGCTACATTGAACATGTCCAAGAGTCCGAGCCAAGGATTTTTGGCACCACAAACATTTCTAAATGCAGCTGGAACACAAATTGATTACTTGGACAGTTCATCTTCTGCAACTTCAGGTCGTCTTTCTCAGAATGATGTCCATTTACAGAATAGTAACACACTGTGTTTCAATTCACAATCTATGCCCTTCAGAGATTCTAGTCACGAAGGAGAAGTTCATGTTGATCCCAGAAACAATATTCCTTACGAGGCAAATATTGCTAGTCAGTTGAACATGTCCATGATTCCTGATACTATGATTGGTAAGGAATTGAATGGATCAGGAAAGGATTTCTCTAATAATCTTTCATCAGATGGAGGTATGCTATCCAATTATGAGAACCCCAAGGAAGCTCAGCCTGAGCTTTCCTCGTCGATTGTTTCTCAGTCATTTGGAGTGCCGGATATGGCATTCAATTCAATCGACTCCACAATAAATGATAGCAGTTTCTTAAATAGTGGTGCCTGGGCTCCAGCACCACAATTTCAGCGAATGAGGACATATACCAAGGTATACAAGCGCGGGGCAGTTGGAAGATCAATTGATATTGCTCGTTACTCAGGATACGAGGAACTGAAACGAGATTTGGCTCGTAGATTTGGTATTGAAGGGCAGCTAGAAGATCGACATCGGATAGGGTGGAAACTAGTTTATGTGGATCTAGAAAACGATGTTCTGCTTGTCGGGGATGACCCTTGGGAGGAGTTTGTGAACTGCGTCCGCTGCGTCAAGATTCTTTCTCCTCAAGAAGTACAACAAATGAGCTTGGATGGAGATTTCGGAAACAATGCTCTTCCAAATCAAGCCTGCAGCAGCTCTGATGGCGGAAATGTG
>Isoform0010487 (Gene: AHK3)
GCAACACCAGATGAGAGAATTCAAGCAACTGACGGGTACCTTGGTGGAATATTTGATATTGAATCGCTTGTGGAGAAGTTACTTCAACAGCTTGCGAGCAAACAAACAATACTCGTGAATGTCTATGATACCACCAACCTATCTTTCCCTATCAGCATGTACGGTTCAAATGAGTTTGAAGATGAGTTGGAGCATGTTAGTCCACTTAACTTTGGAGATCCCTTCAGACAGCATGAGATGCGTTGCAGATTTAAGCAGAAACGCCCTTGGCCATGGCTAGCAATAACAACTTCATATGGGATCCTTGTAATTACACTTCTTGTTGCTCAAATATTTCATGCAACTATGAATAGAATAACCAAGGTTGAAGATGATTTCAAGAAAATGTGGGTGCTCAAGAAGCGTGCAGAGGCAGCCGATGTTGCCAAATCACAGTTCCTTGCTACCGTTTCCCATGAGATCAGGACCCCAATGAATGGTGTGCTGGGTATGTTGCATATGCTCATGGACACAGATCTTGATGTAACTCAACAAGATTATGTTAGGACTGCACAGGCAAGTGGAAAAGCTCTAGTCTCTCTTATAAATGAGGTTCTGGACCAAGCAAAGATAGAAGCTGGTAAGCTGGAGCTTGAGGCAGTGCGGTTTGATCTGAGAGAGATATTGGATGATGTCTTGTCTCTATTTTCTGGAAAATCTCAAGACAAGGGAGTTGAGTTGTCGGTTTACATTTCTGAAAAGGTCCCTGAGATGCTAATTGGGGATCCTGGAAGATTCCGACAGATTATCACAAATCTTATGGGCAACTCAATTAAATTCACCGAGAAAGGGCATATCTTTGTAACGGTCCATCTCGTTGAGGAGGTGATGGACATGACAGAAGTTGAGAAGGAATTATCATGGCAGAACACCCTAAGTGGGTTCCCAGTAGCAGATCGAAGCAAGAGCTGGGCAGGATTCAAAACATTAAATCAAGATGGATCAACTTGTCCTGTATCATCTTCTTCTTCTGAAGCTATCAACCTCATTGTATCAGTGGAGGACACTGGTGTTGGAATCCCTTTAGAAGCCCAAACCCGTATTTTCACTCCCTTTATGCAGGTAGGACCCTCTATATCTCGAACACATGGGGGTACAGGTATTGGATTAAGCATTAGCAAGTGCTTGGTTGGCCTTATGAATGGTGAAATCGGGTTTGTAAGCTTACCCAAGATAGGATCCACCTTCACGTTTACTGCTGTATTTACAAATGGCGGCAACAGTTCATATTCACAGAAGATTCAGCAAATCAACCAGCAGTCGGGATCTATTGAATTTCAAGGCATGAAAGTCATTGTTGTGGACAGTAGGGAGGTCCGAGCAAAAGCATCAAAATATCATATTCAACGGCTTGGGATCCAGGTCGAAGTAGTCTCTGGTTTGAATCATGGTTTTTCTGTCATAAGCAGTGGAAAAAAGGTTATTGACATCGTCCTTGTTGAACAAGAAGTTTGGGACAAGGATTTAGGCATGTCAGCGCTCTTTGTCAGTCGATTGATGAATTTTGACCAAGGTGTTCCTCCAAAAGTATTCCTTTTAGCTAATTCTGTAAATTCTAGCAGAAATGGGCATGAAACTTTGGGCAACTATTATCCGTATGTCATTGTGAAGCCCCTGAGAGCAAGCATGGTGGCTGCTTCTCTACAACGCGCCACAGGTGTGAAAAACAGAGGAAATCACCGAAATGGGGAGCTCCCTAGTTTGTCTCTCTGTAGTCTTCTCCTTGGTAGAAAAATCCTAGTTGTAGATGACAATAATGTTAACCTCAGAGTAGCTGCTGGCGCACTGAAAAAGTATGGTGCAGACGTTGTCTGTGCAGACAGTGGAAAGATGGCAATATCCCTGTTAGAACCACCCCACCAGTTTGATGCCTGCTTCATGGATATCCAAATGCCTGAGATGGACGGGTTTGAAGCTACGAGAAGGATCCGAGACATGGAATCCAATATCAATGATCGAATTCAACATGGAGAACTATTCAGAGAAGCTCACAAAGATATCTCAAGATGTCATATTCCTATCATGGCAATGACAGCTGATGTGATTCACGCTACCAATGAAGAATGCCTAAAATGTGGAATGGATGGTTATGTATCAAAACCATTTGAAGCTGAACAACTCTATCGTGAAGTTTCGCGCTTTTTCGTA
>Isoform0058503 (Gene: AHP1)
ATGGAGGTTGATCAGTTGCAGAGGAGATTTCTTGAATACACTGCATCATTGTTTAACCAGGGGTTGTTGGATGGTCAGTTCCAACAGCTTCAACAACTGCAAGATGAGAGCAACCCTGATTTTGTGGTTGAAGTGGTCTCTCTCTTCTTTGAAGATTCAGAAAAGCTTCTTCATGATCTCACCATAGCTATAGGCCAGCAGACTGTAGATTTCAAGAAGGTGGATGCTTATGTTCATCAGTTTAAGGGTAGCAGCTCCAGCATTGGTGCTCAGCGAGTCAGAAATGCCTGCATTGCTTTTCGCAGCTTCTGTGAGGAACAGAACATTGAAGCATGCATGAGATGTCTGCTACAACTTAAGCAAGAGTATTCACTAGTGAAGGATAAGCTTCAGGATTTGTTCCGGTTGGAGCAACAGATTGTGGAAGCTGGTGGTGCAGTTCCTATGCCGGAG
>Isoform0011576 (Gene: ARR2)
ATGCATCTAGGTACTTGTCAACTCACTAAATCTGGCCCGACCATGCCTACTTCAAGTGGCTCCGCCGGCGATGGAGTTTCCGACCAGTTTCCGGTTGGTCTTCGTGTGCTTGTTGTTGATGATGATCCCACTTGTCTTCTGATCTTATATAAAATGCTTCTGTCTTGTCGTTATAATGCTACTAAATGTAATCGTGCGGACGTTGCCTTGTCCCTACTTAGGGAGAAAAAAAGTGGATTTGATATTGTATTAAGTGATGTTCACATGCCTGATATGGATGGTTTCAAACTGCTAGAGCACGTTGGGCTGGAGATGGACCTTCCTGTTATCATGATGTCTGCTGATGACAGTAAGAATGTTGTGATGAAGGGGGTGACTCATGGTGCATGTGATTATCTGATTAAACCGGTTCGTATTGAAGCCCTGAAGAACATATGGCAGCATGTAGTACGCAAAAAGAAACGCGAGAACAAGGACTTTGAGCAATCAGGAAGTGTGGAAGATGGAGATCGGCAGCAAAAGACCCCTGACGATGCTGACTACTCTTCTTCTGCAAATGAGGGGAGTTGGAGAAGTTCAAAGAGAAGAAAGGATGAGGTAGATGACACAGAGGAAAGGGATGATACATCTTCACAAAAGAAACCACGGGTTGTATGGTCAGTTGATCTTCATAAACAATTTGTGGCAGCTGTTAATCAACTTGGAATAGACAAGGCTTTTCCAAAGAAAATTCTCGAGTTGATGAATGTGCCTGGAATCACTAGGGAGAATGTAGCTAGCCACCTTCAGAAATATCGTATATATCTTAGAAGGCTAAGTGGACAGCACCAGAGTAGACTAAGTAACTCTTTCATGGGGTCCCAGGAAGCACCATTTGGGTCCATGCCTTCATTTAATGGCCTTGAGTTGCAAGCTCTTGCTGCTAGTGGTCAAATCCCAGCACAAAGTCTTGCTACACTTCAAGCTGCCGCACATGGTAGGTCTGCGACAAAATCTGCCATTTCTCCACTAGTTGATCAAAGAAATTTATTTAGCTTTGAATCTCCAAAGTTACATTTTGGAGAGGGCCAACAGCAAATACGCAATAACAGTACACAAATGAACTTCCTCCATGGTATCCCAACAAATATGGAACCAAAGCAGCTTGTCAGTTTGCATCAAACTGCAAATTCAATTGGAGGCATGATGCAAGGCAGCCAGAGCAACCCTTTAATGGTGCAGATGGCTCAACCATATTCAAGATCACCTAATGAAAGTATTGGTAATTATGCATCTAGGCTTCCGTCGACCGTGGGGCAACCTATCTTATCAAATGGGATGGCAAATGGTGTTTTGGGACGAAGTGGGTTAATTGAAAATTTTAAGGGACCATTTTACAATCAAGTTTCTCAGCCCTCTTCAATAGTAGATTTCTCTGTGAGCCGCAGTGAAGGTTTGTCGGGGACCGGTTTTTCTATTGGATGCAGTTCAGGGAATTCACTCATTTCATCCAAAGGGATGCTCCCAGGAGATGATAGCATGGAAGTTAAAGAATCAAGAGGAGAGGGTGCAAGTTATGATATCTTTAATGATCTTCATCAGCATAAATCTCAAGATTGGAGTTCACGTAATGTGGGATTGACTTTTGATGTGTCCCAACATATGAACGTGCGAGGAAACCATGATGCTTCATCATTTTTAGTTCAGCAAAGTTATCTGGCCAACCAAAATACTGTAAACAGTAGGAATTCATCAACTGGTAAGGAAGTGTTTCCTGGTGGGGAAGAAAGAGCACAAAGGAATGAACCTATCACAAGTCCGCAGCTTAATGCACATCATACTGACGATTCATTCCGAGTCAAGCCTGAAAATTTCCCTGAAACTAGCAATCAGAATACCTTATTACCTGGACATTATGATCAAGAGGATCTCATGAGTGCACTATTCAAACAGCAAGGAGTCGAAAGTGAGTTTGGCTTTGATGGGCACTCCATGGATCATCTTTCAGCA
>Isoform0063719 (Gene: ELF3)
ATGAAGAGAGGTAAAGATGATGACAAAAGTGTGGAGCCTATGTTCCCTAGGCTTCATGTGAATGATACTGAGAGAGGAGGGCCGAGAGCACCTCCGAGGAACAAGATGGCACTCTATGAACAGCTCAGTATTCCTTCTCAGAGATTCAATTCCGGGATGTTGCCCGCTAACCCTAACAGTAGTAACAGTTTGAATCCTCCATCGTCAAGCCAGGGGAGTGGACATGAACGGGCCATGTTGGTTCCACGTCAGCTACCTTCTTCAGTACATCGAGTCGATGAGCCAAATCGGAATTTTAGCCCATCACTGGAGCAGACAGGGACAAAAAGGAGGCAAGAAGAAGCTTTTACAGTTCCCGTATTTTCCCAATCCAACATGGCTCAAGATCCCTGTGTAAACAATAATAGCATGGATAGGGAAAGACCGTCTCCTTTCGGTACTTCTTATTCAGACCGCCTTGTGAACTTTCAAAAAACCTGTGAGAAAGGGCCAAAACAACTCGACACATCTAGGGTTAACCGGAGACAGGAAGATAATAGGGGGAGTGAAGGAAAATCAAACGATATGGTAGAGCTTAGAGTGAATTCAAAATATTCCATTCCAAATCAGTCGGGCAGAGAAAGATCTGAAAGCCCCCTAAAGCAATTCAGTGCTTCTTCAACTTTTAAGCAGAATGATCATCCTACACACTTGTTAAACAGATTAAATAATAGTCATGATAGTTTACAGCCTGACTATAGAGAGGAGTCACAGCCAATGAAGACTGGATGGGGCGCTGGTGTCTTGCTCGATCATTCTAGGGGAATGGGTTTCAGAGACTCTTCTCCCTATACGGGAGATCTTCAGCACAACAAGCAGAGAAGTCCCAGTATGCCTACTAATGATGCCGAGTCTCGTGAAGACACTCGTAGAATAGTACATACAGAAGCTTTTGACGTAGGTGATGATGTATCTGAAAATTCAATGGTAGATTCGATGTCCGGCACAGATTTATGTCCTGATGACGTCGTAGGTGTAATAGGCCAGAAGCACTTTTGGAAAGCAAGACGAGCTATTGTCAATCAGCAAAGGGTATTTGCAGTTCAAGTATTTGAGTTGCACCGATTGATAAAGGTGCAGAAGTTGATTGCGGAATCGCCACATATTTTGCTTGAAGATGCCTTCATTGGAAAACATCTAAAGGGCTCATCTGAAATGAAGAACGCCTCCGACTGTATTGTAAAAACTACTCCCAAGATTATAAGGCACAATGATGTTCCAGAGAAACCAGATAACAGGTTGGAGAGCTCTGCTGAGAATGCTGTTGAGAAGACATCTATCTCACTTTTGGAAAAAGATAGTCAGCCTCCTAACTATGGTTCTTTTTCGGGTAATCCACCTCCAATGCCTGCAATGTCAGATACCAACATGAGCCCTTGGGGTTTTAATCAACCATCTGGCCACCAGTGGTTAATTCCAGTTATGACTCCTACTGAAGGACTTGTGTACAAGCCATATCCAGCACCTGGATTCATGAATCCAACTTATGGGCCTCCAGGGTCAACTCCAGTAATGGGAAACTACCCTAATTATGGGCTTCCAGCTCCTCAGTATCCTTATCAAGGACCCGGGCCTGCCTCTTTTCCCCATCCAGCTAGTCATGGCTACTTCCCCCCGTTTGGCATGCCTGTAATGCATCCACCCTTCGGCGGTCCTATGGAAAACATGGAACACTTTAACGTGCAAAACCAGGCCTCATGCAACGTGCCGAGTCAAAAGAATGGAGACGTGCCAAGTCAAAAGAATGGAGACATTCCAAAAGCTGTTAAGTTGAATCCATCAAAGAACACTGAGGTGCAGCTAAGTACAGCAAGTAGCCCAAGTGAGAGGAAACAAAAATCTAGGCCAGCTCACACTGAAGAAAGAAGAAGCGACGCACTCCCTCTTTTCCCCACATCTCCAGTTAATCGGGTGGCAAATGCAGGCACTGACCGTCCTACACGTGTGATCAAAGTCGTTCCTCACAATGCTAGATCAGCCACCGAATCTGTTGCTCGGATTTTCAAGTCAATACAAGAAGAAAGAAGGCATCATGATGGT
>Isoform0023137 (Gene: COR27)
GATTCTCAGAAGAGTGATTCAGTGGGCACAGAATGGACAGATGAGAAGCACAACGAGTATCTACAATCTATGGAGGCATCTTTTGTAGACCAATTATATAATTCCTTGGATTTGCATGGATCGCTGTCACACAAGGAGTACTCATCAGATCCTAAATCCTCCAGGCAAATGCATGTCAGCACTCGCATTTCTTCTGGACAGTTTAAAGTACTTCGTGATGGTTGCTGGACGAAGATTAATGTTAGAAGAGGTGAACCACCATCAAGGATTGCCATTGACCCCCGTGATATTTCAGTGAATCCATGGGTTCGACATTACAGGTCCGGACATAGACACCAAAGTCACCAAACTGTAGCAAGTCCTAGTATACAAGGAAAAGCTATATTGGATTCAACAAATCCGTTTCATATGTTACAGCCTAATCCGTGCTACCATGATTCTGCCGACAGCAATACAGGTTTGTAGTCTACCAAGTGATGTGAAGGGCATATTGGCATTGTGACGTTGTCATTCACAGTATTATTGTCAATACTGCCTATAAAAGATATCAATCGGTTTTCACCTAATTTCTCTTAACGAACTTGGCCTTCGTTTTCTTTAATTGCAGAGGTGACAGACCAAAATTTTGTTGATGAAGATCTTGACAAAGAGGTGGCAATCCAAACTGGCGTTGTTGATAAGATCAAACCTTCAGTGATTGCTAGTACAAGCAGCGACCAGGTTGTCCCTTGCCGAGAGTTCGCAGTGACAAAAGATGTAGGGAACATTAGCTCTTCAGTAAAAGAT
>Isoform0008524 (Gene: FTIP3)
GGAGAGCTTATGTTGGCTGTTTGGTGGGGTACCCAAGCCGATGAAGCATTTCCTGAAGCATGGCATTCAGATGCTGCAACCGTTAGCGGGGCTGACAGTCTTTCAAGCATTCGCTCAAAAGTGTATCTCTCACCTAAGATTTGGTATCTCAGAGTTAATGTGATTGAAGCTCAGGACTTGATGCCCACTGATAGGACAAGGTTCCCGGATGTTTTTGTGAAGGCTATTCTTGGTAATCAAGCTCTCAGAACTAGAAGTTCTATGAGCAAATCAATTAATCCTATGTGGAATGAGGATCTAATGTTTGTAGCAGCAGAACCGTTTGAAGAGCCCTTAATTTTGATTGTGGAAGATAGAGTTGCACCCAACAAGGATGAAGTTTTAGGACGCTGTGCTATTCCTTTACAGTATGTGGACAGGAGGTTAGATAATAAACCCCTAAATACTAGGTGGTATAATCTTGAAAAGCATGTTGTTATTACCGAGGGGGACAAGAAGAAGGAGATTAAATTTTCCAGTAAGATTCATATGAGAATCTGTTTGGAGGGTGGTTATCATGTTCTGGATGAATCCACACACTACAGTAGCGATCTTAGACCGACTGCGAAACAGCTGTGGAAGTCCACCATTGGGGTTCTTGAGGTGGGGATATTGAATGCGCAGGGACTATCACCAATGAAAACAAAAGATGGCAGAGCAACAACTGATGCTTATTGTGTTGCCAAGTACGGTCAGAAGTGGGTTCGCACAAGGACAATCATAGATAGTGCTGCCCCCAAGTGGAATGAGCAGTATACCTGGGAGGTTTTTGATCCATGCACTGTTATAACTATTGGAGTGTTTGATAACTGTCATCTTCATGGTGGGGATAAGGCTGGCGGAGCAAGAGATTCACGGATTGGAAAGGTAAGAATTCGGCTTTCTACCCTTGAAACAGATAGAGTTTACACACATTCATATCCGCTTCTGGTTTTACATCCAAATGGTGTAAAGAAGATGGGCGAAATTCATCTGGCTGTGAGATTTACCTGCTCTTCTTTGCTGAATATGATGAACATGTACTCACAACCACTGTTGCCAAAGATGCATTACGTTAATCCATTAACTGTTAGTCAGCTTGATAGCTTGAGGCACCAGGCCACTCAAATTGTCTCCATGAGGCTTAGTCGTGCAGAGCCACCTCTGAGAAAAGAGGTGGTGGAGTATATGCTGGATGTTGGATCTCACATGTGGAGTATGAGAAGAAGTAAAGCTAATTTCTTTAGGATTATGGGAGTTTTTGGTGGACTTATTGCTGTTGGCAAATGGTTTGATCAGATATGCAATTGGAAGAACCCCATAACCACTGTTCTTATACACATCTTATTCTTAATACTGGTATTATATCCAGAACTTATTCTACCAACCATTTTCCTCTACCTTTTCCTGATTGGAGTTTGGTACTATAGATGGAGGCCAAGACATCCTCCTCACATGGACACTCGCCTCTCTTGTGCTGATAATGCACATCCTGATGAACTAGACGAGGAATTTGATACATTTCCTACTTCACGTCCTGCTGACATTGTTAGGATGAGATATGATCGGTTGAGAAGTATTGCTGGGAGGATACAAACTGTGGTCGGTGACTTGGCAACTCAGGGGGAGAGGCTACAGTCTTTGCTAAGCTGGAGAGATCCTAGAGCTACTGCGTTGTTTGTAATTTTCTGCTTGATTGCAGCTATTGTTCTTTATGTCACTCCTTTCCAAGTTGTGGCGCTTCTTACAGGATTCTATGTGTTAAGACATCCAAGGTTCCGTCACAAGCTTCCTTCTGTGCCGCTTAATTTTTTCAGGAGATTGCCAGCAAGAACTGATTGCATGTTA
>Isoform0004180 (Gene: FTIP7)
ATGGGGAGGCTTGTAGTTGAAGTTCTTGAGGCCAATGACCTCATGCCTAAAGATGGACAAGGCTCAGCAAGTCCCTTTGTTGAGATAGATATAGATGATCAGAATCAAAGGACACAAACAAAGGTTAAGAATCTCAACCCCTCATGGAACGAGAAGCTCGTCTTTAAAATCGATGACCTGCAAGATCTTTCTCGAAAAACTATTGAAGTTGTTATCTACAACGAGAATACCAGTCATGGGCACCACAACTTTCTTGGGCGAGTTCGATTATCTGGTCTGTCAGTTCCCCGGTCTGAGTCTGAAGCAATGGTGCAACGATATCCTCTTGAGAAACGTGGTATATTTTCTCATATTCGTGGTGACATCGCTCTCAGGTTGTATCTAGCTGATGGAAAAGACGAAGATGAGGCTTCATCTGATCAGCATGAATCACGAAAAGAGAAGACTGTGAAAGGCGTGGAAAGTAGAGAAACTCCAGTGAAGGAAAATGTTAAAAAGTTTAATAAGAAGGTTCAGGATGATGATCAAAATGATTTTACCAAACAGAAGATAAAAAAGAAGAAGGAGAAAGAAATTAGAACCTTCTACTCTGTTGGAACTGGTGGCTCAACTGTTCCTATGCCTCCAATGCAGAAGCCGGTAATTCTTGAAACCAAGCCTCAGTTTATCCCACCAAGGCCAGCACCTGGGCCACCTATGGTAATGCAAACTCAGTTCCCCATGCAGAAGCCTGAATTCGGGTTGGTTGAGACGCGGCCACCAGTGGCAGCAAGGATGGGATATTCGGGAGGAGACAAGATGGCAAGTACTTATGATTTAGTGGAACAAGTGCATTACTTGTACGTCAATGTGGTCAAAGCTAGAGACCTTCCTGCTACGGATATAACTGGAAGCCTTGACCCATACGTTGAAGTGAAGGTGGGAAACTACAGGGGCTTGACAAAGCACTTGGAGCATAACCAGGATCCAGTGTGGAACAGCGTGTTTGCATTCTCTAAAGAAAGGCTGCAGTCAAATGTAATTGAGGTAATAGTGAAGGCTAAAGATTTGGGGAAGGATGATTTTGTTGGGAAGGTGGTGTTCGATGTAGTTGAAGTGCCACTTCGGGTGCCACCTGATAGTCCCTTGGCTCCTCAGTGGTATAGATTGGCTGGTAAAGGAGAGATTATGCTTGCAGTTTGGCTCGGCACACAGGCCGATGAGGCTTTTCCCGAGGCATGGCATAGTGATGCTCATGATATTAATCATCATAACCTAGCAAGTACACGATCAAAGGTTTATTTCTCGCCTAAGTTGTACTATCTTCGTGTCCATGTCATTGAAGCCCAAGATCTTGTGCCTTCTGATAAAACAAGAATACCACAGCCGTATGTCAGAATACAGCTAGGACATCAAATCAGGGTCACCCGGCCTTCCCAATCGAGGAACATAAATGCTGCTTGGAATGAGGAGCTTATGTTGGTAGCTTCTGAGCCTTTCGATGACTTCCTAATTGTGAGTGTTGAAGACCGCGGTGAAGGGGGAAGGGAGGATAATATGGGACGAACAATGATACCAGTTAGAGAGATTCCACCAAGGGTGGATTCAAGTAAGCTCCCAGATCCTCGCTGGTTAAACCTTCAGAAACCTTCTCACTCTGTGCATGAAGACGGTGAGAAAGAAGTCAAGTTTTCTAGCAAAATCCGCCTTTGCCTCTGCTTAGACGTTGGGTACCATGTCTTAGACGAAACGACTCATTTTAGTAGTGATCTTCAGCCATCATCGAAGTACCTGAGGAAACCAAGAATTGGAATTCTTGAAGTAGGGATACTGAGTGCTCAAAATCTGCTACCAATGAAAAGCAGAGAAGGTGGAAGTACAGATGCGTATTGTGTAGCCAAGTATGGAAATAAATGGGTACGTACTAGAACTCTGCTTAACACACTGTCTCCCAAGTGGAATGAACAGTATACATGGGAAGTTTATGATCCTTGCACAGTAATTACCATTGGTGTATTCGACAATTTCCATGTCAATGGAAACAAAGAGGACGCAAGAGATCAGAAAATTGGGAAGGTAAGAATTCGTCTATCAACTCTTGAAATTGATCGAATTTATACACATAATTATCCGTTGCTGGTTCTACAACCCTCTGGTTTAAAAAAACACGGAGAGCTTCATTTAGCCATACGATTCACTTGTGTAGCTTGGGTTAATATGTTGACACAATATAGCAAACCGTTACTGCCCAAAATGCACTATGTTCAGCCTATATCTGTTCGCCACATTGACTGGCTTCGACATCAAGCAATGCAGATAGTTGCAGCACGATTAAGCAGGGCAGAACCACCTCTAAGACGAGAAACAGTTGAGTATATGCTTGATGTTGACTATCACATGTGGAGCCTCAGGAGAAGCAAGGCAAACTTTTACCGAATAATTTCACTCCTCTCAGGAGTTTCAGCTATCTGGAAATGGTTAGACGGCATTTGCAACTGGAGAAACCCTTTGACAACATGTCTCGTGCATGTACTTTTCTTGATCCTGGTTTGCTACCCGGAACTAATCCTAACTACAATATTTCTCTACTTGTGTGTGATTGGTTTATGGAACTACCAGTTCAGGCCCAGAAAGCCTCCTCATATGGATGCGAGAATTTCACAGGCTGAGAATGTACATCCAGATGAGCTAGACGAGGAATTTGATACATTTCCATCTTCTCGGCCTACAGACCTAATTAGGATGAGGTATGATAGGATGCGTAGCGTGGCAGGAAGAGTTCAAACAGTACTTGGAGATCTAGCTACACAAGCAGAGAGAGCTCTGGCAATACTTAGCTGGAGAGATTCAAGAGCAACAGCAATCTTCATTATATTTTCTTTAATGTGGGCAACTTTGTTTTACCTTACTCCCTTTCAGGTCATTGCTGTGCTTCATGGGCTGTACTGGTTGCGCCATCCTAAGTTCAGAAACAAGATGCCTTCTGTACCTGTCAATTTCTTCAAAAGACTGCCATCAAAGTCTGATATGCTGATATCA
>Isoform0053676 (Gene: SOC1)
ATGGTGAGAGGAAAGACTCAGATGAGGCGTATAGAAAACGCGACAAGCAGGCAAGTGACTTTCTCTAAGAGAAGAAATGGATTGTTGAAGAAAGCCTTTGAACTTTCTGTTCTTTGTGATGCTGAAGTTGCTTTGATTATCTTCTCCCCTAGAGGCAAGCTCCATGAATTTGCCAGCTCAAGCATGCATGAGACAATCGAACGATACCGGAAACACACTAAGGATGTTCAAAGTAACAACACGCCTGTGGTGCAAAATATGCAGCATCTAAAGCATGAAACCACAAGATTGGCAAAGAAGATAGAGCTTCTTGAAGTTTCAAAGAGGAAACTATTGGGAGAAGGCTTGGGATCGTGTTGCATTAATGAATTGCAACAGATAGAACATCAGCTGGAGAAGAGTGTATGCACTGTTCGAGCTAGAAAGATGCAGGTCTTTAAAGAGCAGATCGAACAATTAAAGGAAAAGGAGAAGAACCTCGCAGCAGATAATGCAGTCCTACTTGCCAAGTATGATGTTCAACCGCGACAAGAGTCACCAGAAGACGGAGGAAACGTAACGTCCACAACAGAAACCAGTGAGAATTCAGATGTGGAGACTGAACTGTTAATCGGACCTCCAGAAAAGAGATGCAAACGCCCTGCAGAGAAA
>Isoform0051760 (Gene: AGL65)
TGTGATATTGAAATTGTCCTTCTAATGTTTTCTCCGACGGGAAAACCCACTATATTCACCGGAGCCTGCAGCAATATCGAGGATGTGATTGCAAGATTTGCTCAACTAACTCCTCAAGAAAGGGCGAAAAGGAAATTGGAGAGCCTTGAGGTTCTAAGAAAAACTTTTAAGAAGCTTGATCATGATGTAAACATTGACGAGTTTTTGTGTTCAAGTAATCAATCGATTGAGGAAATGAGCAACCATGTAAGTATGTTGCGAGCTCAAGTGACAGATGTGCATAAAAGATTAAGCTGCTGGAGTGATCCAGATAAGATCGACAACATTGAACATCTTAGGCAGATGGAAGAATCACTAAGTGAATCCCTTAGCCAGATTCGTATTCATAAGGAAAACATTAGGTCTCACCAGATTTTGCCGCTAGATTGCAATAACCAGTACCAAAATGGGATGCATTCGTCTCTGATGATTGGTGCTATGCAAGAGTCCCAACCCGTATCATGGCTTCCCACTAACGAAAATCACCAAGTAATACTACCTGCAGAGCCAAATTATATGCAGGCAAGGGATACAGTGTGTTCCAGAGACATATCACTTCCGAGCTATTCTGGTTTATTTGAGACCGGCAAAGAAACAGAGATTGACAATACGGGACAGATCGATAATACGAGACACGAAAGTTCTCTCAATGAACCAAATAGTACAGATTGCTTAAAGCTACAACTCAGTGAACAATATCCGTTCCATGCATATAGCAATCTGAATTTGCCAACTGTGGGGAAACGAGATGCTGTCACAGAAGCGAATCTTCAAGAAAACCCAGTCAATTATCACATCAATAACAGTTATCAACTTCCTAGGCCTATCTACAATCATATGCATCAAAATTGGATCCCTGAATCTGGTTCTCACATTGTTCCTATGTTTATCGAGAGTTCATACTCAAAGCCAGAC
>Isoform0002331 (Gene: SPL1)
ATGGATGCTAAGTTAAGAGATAAGGGTCCTCAAATTTTTGGTTCGGATGCGAAGGCGGTTGGGAAGAAGAAAATGGAGTGGAATTTGAATGATTGGAGGTGGGATGGTGATATGTTTAGAACAGCTCCATTGAATGCAACTCCGTCGGATTGTAGGAGTAAGCAGTTGTTTCCTAGTGGATCAGGAATGCCTGCGGTTGTGGATTTGTCTAATAATTCTAGCTCGAGTTCGGATGAAACTAATAATGGAAGGGCAGAGCGTGAATTGGAGAAACGGAGGAGGGTTGTCGTAGTTGGTGATGAAGAGATGAATGATGAAGTTGGGTCACCTAGTTTGAAGCTTGGGGGACAAGTGTACCCTATAACAACTGAAGGAGATATGGAGAATTGGGTGAAAAAGAATGGAAAGAAAACAAAGATTGGTGACGGGGCTGCACCGCGACGTCCGCTTTGTCAGGTGGAGGATTGTCGAGCTGATTTGAGCAGTGCTAAAGATTATCACAGACGGCATAAAGTGTGTGATGTGCATTCAAAAGCTAATAGTGCATTGGTTAAAAATGTGATGCAGAGGTTCTGTCAGCAGTGCAGCAGGTTTCATGCTCTTCCGGAGTTTGATGAAGGGAAAAGAAGTTGTCGCAGGCGTTTAGCAGGCCATAATAGACGGAGGAGGAAGACACATCCCGAGAATGCAACTAATACAGTCTCCCTGAACGAGGAGCATAGTAGTAGTTACTTGTTGATAAGTCTGCTCAGAATTCTCTCCAATGTACACTCTAATAGCTCCGATCAAACAAAGGATAATGATTTGCTGTCTCATTTATTGTCGAACCTTGCGAGTCAGGCTGGTACAATCAATCAAAGCAACTCCAATGGACAACCCGGTGAGTCTCAAGATTTGCAAGATGCTGGTGCATCTATTAGGGCTCAAGGACAGGATTCTGCTAGACCTACTGGACATAGTCCTGCTGTACCTGCATCTGGGTTGACCCAAAAGCGAGAAATTATAGATGTTGCTCATGGTGGAAATTTGCAGACTCAAAAATCTAGTGCTCCAATTCCTACTGAAGGTGGCATTTCAGCGAAAGCAAATGATTTGCACACTTCAGTGGGGAGGATGAAGTTGTTGAACATAGACTTAAATAATGTTTATGATGGATCTGAGAACTGCATGGAGAATTTGGAGCACTTTGATGCTCCTGTTAATGTAGCATCGCACCAAGACTCTCACAAGGCAAGCCCACCTCAAACAAGTGGGAATTCGGGCTATACATCTGCTCAGTCTCCATCTAGTTCCAGTGAAGAGAGCCGCACAGATAGGATTGTTTTCAAGCTCTTCGGACAGGATCCTAGTGGAATCCCATCTGACCTGCGAAGCCAGCTTTTGGCCTGGTTAGCGAATACTCCTACAGACATTGAAAGCTACATCAGACCTGGATGTATCATATTAACTGTCTACCTTCGAATGGAAAAGTCCAGTTGGGAAAAGCTTTGCTGTGATCTGAAATTCATTTTAAGTAAGCTTCTGGATTCATCGTCCGACTCCTTCTGGAAAACAGGATGGATTTATACCAGGGTGCGGCATCGTGTAGCATTTGCATATGATGGTCAGGTTCTGCTAGACACACCCTTACCATCAAAAAATGACAAAAACTGCAAAATTTTGAGCGTCAAGCCACTTGCAGTTTCAGTATCTGAGAAAGTTCAGTTTTTGGTTAGAGGCTATAACATATCTAGTTCAAACACAAGGTTACTCTGCGCACTTGAAGGGAAGTATCTGGTCCAGCAAGATTCTTCTAGTATGACGGATAGAGCTGCTTCATCGACTAACTATGAGGAGGAGATGCAGTCTATTAGTTTCTCGTGCTCTATACCAGATGTTATCGGGAGAGGATTTGTTGAGGTTGAGGACCACAGTCTCAGCAGTAGCTTCTTTCCCTTTATAGTTGTGGAGCCGGATGTTTGCTCTGAAATTCGTATTCTAGAGAGCATCATAGAAGATTCTGCAGCTGCTGATGGAGTAGAAGGTGAGACAGAAAAATCCGAAGCCAGGACCATAGCTTTGGACTTTGTACATGATTTGGGTTGGCTTCTACATAGAAATCAGTTGAAGTTTAGACTGGGCCTCATGGATCCCTACCAGGATTTATTTCCATTCAGACGGTTCAGGTGTATCATGGAGTTCTCCCTGGATCATGGTTGGTGTGCTGTGGTTAAGAAGCTTTTGGGAATTCTTTTTGGAGGTACTGTAGATGCAGGAGAGCACTCTTCTGTTGAACTTGCAGTTTTGGAGATTGGTCTCCTTCACAGAGCTGTGCGGAAAAACTGCAGGCTGATGGTTGAAGCTCTTTTAAATTATTGCCCCGTAAACGTTGTAGATAAATCTGGATCTGATCAGAAGCAAACTTTTGAGGGTCCTTACTTATTCAGACCTGATGCAGTTGGTCCTGGGGGCTTGACTCCTCTTCACATAGCAGCCAGTAAAGATGGTTCTGAGAGTGTATTGGATGCATTGACGAATGATCCTCAATTGGTGGGTATTGAAGCATGGAGAAATGCTCGTGATTCTACAGGGTTGACACCTTATGATTATGCATGCCAACGTGGCCATCATTCCTACATCCATATCGTCCAAACAAAAATCAATAAGAAATCAGAAAATAGACATGTAGTCGTTGACATCCCCAGTAGCCTTCTAGATTTCAACAAGAATTTGAAATTGGCAGATGGACTCAAGTCTACGAAAGTTGGTAGCCTTGAAACGGAGAAGTCTGTAATGGAACTTGTTCAGAAACAATGTGGTTTATGCGAACAGAAATTGGCCTATGGCAACTTCAGAAGATCTTTAGCATTCTGTCGTCCGGCAATGCTAGCAATGGTTGCTATCGGTGCTGTTTGTGTTTGTGTGGCCTTGCTCTTTAAAAGCTCACCGGAGGTTCTTTATGTGTTCCGGCCGTTCAGATGGGAACTTATGGAGTATGGGTCCAGC
>Isoform0017371 (Gene: SPL6)
ATGGAGTCTTGGAGTTATGTTTCTGGGGAAAGAGGGTTTGTGTCTGAAGATTCTGTTACAGCTTCTGATGTTATTACAAGAGGTAGAAATGGAACAATGGATTGGGAATTTAAGTCTCCTTTTTATGGTAGTAATAATAATATTGGATTAGGATCTTCAAGTCAAGAGGGTATAGAGAATATGGGAATTCTTGATTTGGGTCATCAAGAAACACTCAGAAAATCTGTATCTAATGCTTCTATTAAGGATGCTTTAGGTAACAAGCTTAGTGGTGTTAGAATGTTGAATTCGCTTTCCGAAAATGCCTTTTGGGGAGGAGAAGAAGAAGAGCCTAATGCTAAGCTTCCAAGCTCAATTATGGATTTCAGTTCTGCAGATTCATCTCTTATTGATTTGAAACTAGGGAGGTTTGATGATCAGAGATTGTCTAGCTCCCGAGTAGCTCCGAATATTTATTCGAACGATTCATTGTCTGTCACGGGAAAGAGAATTCGAGTCGGGGGTTTGAATTCTATGACCCCATATTGCCAGGTTTTTGGATGCAAGAAAGATTTGAGCTCTTGTAAAGATTATCACAAGAGGCATAAAGTTTGTGAAGTTCACTCTAAGACTCCTAAAGTTATTGTTAATGGCATTGAACAAAGATTTTGTCAGCAATGCAGCAGGTTCCACTTGTTGGTTGAATTTGATGACGGTAAGCGTAGCTGCCGGAAACGTCTTGCTGGGCACAACGAGCGGCGCAGGAAACCTCACGCGGGTATTCACTCTGGTAGATCGAGGTTGTATCCCACATATAATAATGTTGCCAGGTTTCAAGAGACGGCTGTTCCAACATCATCTTTCATTCGTCAAGATGTACTTCCAGGTTACCTTTCTCAGCCACAAAAGTATGCTTCAAATGACTTCTGGTCTAGGCATATAAAACTTGAAGAAGCGGATGATTATAGTTCACAGTCAGCAATAACCGTTGCAGGTGGAGGGTTCCATCCAAGATCCCATTTTCCTTCCTATGGTTTTGATAAGCATTGCCTGTCTACGGATAGAAATAGTATATACAACATATCGGAAAGCAAATCTAGTGACAACAGTAACTTATATCGAAATGCCTCACTAGGTGGTGAAGCTTTTACTGGTTTTGACTCACCATTAACCGTTCAAGCGCTATCAGGGTTTTCCGACTCTGGTCGTGC
TCTCTCTCTTCTGTCATCTCAATCACAAACTTCTACAAGTCATACTTCAGGAATACTCATGGCATACCCCTTTATCATCCCAGGCAGCCATGAACACTATAGTGTAAATCAAGTATCAGAAAAACCCTTAGGAGTGAGCCCACAAGTTTCAAAGAATGAAATTTCAAATAAGTTCATTTCATCTGGGATGAATTCTGTTGAAAATCACTTGAACCGAATGATTACTACAAGTGGTAGTAATGCTGTCGTCAGTTATGGGATTGATGGGATGTTTCACGGATCTAATTACATGAATGGTGGTAAGGAACACCTTCCTTGTGAAGATGAATCCACTATCGATTTGCTACAGTTGTCATCACAGCTTCAGCGAGTGGAGGATCAAAGACAATCTTTGCATGAAAAGCCTAGAAATGATTCTTTCCTG
>Isoform0017649 (Gene: AP2)
ATGTGGAATCTAAATGACTCTCCGAACCAAGAAGGAGATGAGGAAGAATCAGAAGAAGGTTGTTCATCACCTTTTGATGGAGATGGAGATGTTGGATATGGAGATGAGTTTGAAAAAGGTAAACGAGTCGGATCCATGTCAAACTCAAGCTCATCGGCTGTTGTAATTGAAGATGGTTCCGAGGAGGAAGATGGGAGTAGAAGAAAGCGGACAAGTAGCAAGATTTTTGGTTTCTCCGTTGGCCACAACAACTCACCGGAGATGGAGCCTCCGATGATCACTCGACAGTTTTTTCCGGTGGATGAGTCGTGTGAAACATTAGGAATCGCATCTGAGGCAAGTGCAACCTCAACATTTCCGAGGTCCCATTGGGTTGGTGTTAAATTTGGCCAAAATGAACCTGTCCGCACCGCCGGTGTTCCCGGAAAATCAGTGGAGGTTCCACAGCCATTAAAGAAGAGCCGGCGTGGGCCACAGTCTAGAAGTTCACAGTATCGTGGCGTTACTTTTTACCGGCGAACCGGTCGCTGGGAGTCACATATATGGGATTGTGGAAAACAAGTTTATCTAGGTGGATTTGACACTGCACATGCCGCTGCCCGGCATAGCATAGAGCAGCCTTCAAGATATACTAGTAGACTAGTAGTAATTATAATTTTCACTTTTTGAGGAACCAATTATAGATTTAAAACAGCTGAGACTAGTTACAATCTAATCTTTATCTGTACTGCCGACATACAACTATACATATTGGTATCTAGATCAGTGCATACGATAGAGCGGCCATCAAGTTTCACAAGTGTGGCAGACATAAATTTAGTACTTGAGGATTATGAGGCAAAGACTTAAAACAGATGTCAATCTACAACAGAAGAATTTGTGCATGTACTCCGAAGACAAAGTACTGGATTGCCTAGAGTGAGTTCAAAGTATAGGGGTGTTTTTTTGCACAAATGTGGCAGATGGGTAGCTAGAATGGGCCAGTTCTTAGGCAAAAAGTACGTCTATTTGAGGTCTCTTTGATACTGAAATTTGAAGCTGCCAGGGCATATGACAAAGCTGCAATTAAGTGCAACGGAAAGGAAGCGGTTACAAATTTTGATCCTAGCATATATGAAATTGAACTTCATCCTACTGAAACTTCTTCTTCTAATCAACGGGATCACAATCTTGACTTGAGCTTGGGTAGTTCGGGCTCAAAAAAATAAGGAATCGGGAGATGATCATAGCCACAACAAACATGGGAGGGATCAACATTCAGCCTCAATTGGATATTCAATAAATAGTTGGCAGAACCGGGGGATTAGGCCTATGATT
>Isoform0045653 (Gene: AP2-1)
GGATTTGACACTGCTCATTCTGCAGCTAGAGCTTATGATCAAGCTGCAATAAAATTTCGAGGTGTTGATGCTGACATTAATTTCAACATTAGCGATTATGGGGACAGTATGAAGCAGATGGGAAATCTGAGCAAGGAGGAATTCGTGCACATACTGCGTCGTCATAGCACCGGTTTCTCAAGAGGAAGCTCGAAATACAGAGGAGTCACACTTCACAAATGTGGCAGATGGGAAGCCAGGATGGGACAGTTTCTTGGTAAAAAGTATATCTATCTTGGGTTGTTCAAGAGTGAAGTGGAAGCTGCAAGGGCTTATGACAAGGCGGCTATTAGAAGTAATGGAAGAGAAGCAGTCACGAATTTTGACCCAAGTGCGTATGAACAGGAGATGATCTCTGAAGCCCATGCCGGCAACAGCAATCTTGATCTGAACTTGGGTATGTCTACACCGTCTCCTGCAAATGGACGGATGGAAAATAAAAACACGGGGAGTCCTCTGTATCATTATTATGATGAACTAGGAGCTAGGAGGTTAGAG
>Isoform0044329 (Gene: AP2-2)
ATGCTTGATTGCAGGTATGTGTATCTTGGACTATTCGACAGCGAAATAGAAGCTGCAAGGTCCTTATAATCACAAATTTATATTCCTTGAAACGGAATAACTCAATTTGATAATCTCAGCTTCTTCTTGGGACTATATCCAACAAAATCTTCATTTTCATTTTTGTGATCTAGGGCTTATGACAAAGCTGCTATTGAATGTAATGGACTGGAAGCAGTGACTGACTTCGAATCCAGTACCTATGAAGCCGAAGTCACTATGTCTAACAATATAAAAGACAGACACCATGATCTAGAATTAAACCTTTCCATCTCTTCCCCTTCTGGAACTTTGAAAGGGAATGATAATATCAGGAGTTTGCAACTCCATGAAGCAACTTACGAATTGACGAATAGTGGGAAAAGATCAAAGGTTGAAAGCTTTGGTTCTGCTCCTACAAGGGAAGAGATATCCCGTGCAACAGTGGGATCGAAACAGCATCCTAGGTGGCCTGGTATATATACTGGTTTCGCTGCAAACTACGAGGAAAGGGCAACCAGAAAGCCAGAAGCCGAAGCTGGTCCTTCTCTAGGATTCACCAATTGGGCATGGCAAATGAATGGCCAGGGAATTGTCACCCCCGTGCCAGTGTTTTCAACTGCAGCATCATCAGGATTCGCTTCTACAACCCCGTTATTTCCAGGCACCCTTCTACCACCAAACGCCCAAAACAAGAAACTCTGCCTCTCATCGCCTGCCAACGGAACTCCCCTATATTATGGTGGCAAAAAC
>Isoform0027193 (Gene: AP2-3)
TTTCCGGTGATCGGAGGTGAATTGAGTAATGAAACGGCGTCTTCGAAGTCGTTGATGAGGCCGCAGTGGTTGAATTTATCGGTTCCCGAGACGCCGGTTGATTATCGGTTGAAGATAATTGAGGAGAAGCCCCCGCCGGTTGTTGTGCAGCCGGCGGCGAAGAAGAGTCGGAGAGGACCGAGGTCGAGAAGCTCGCAGTATCGTGGTGTTACGTTTTATCGGAGAACTGGTCGGTGGGAATCTCATATCTGGGATTGTGGAAAGCAAGTTTACTTAGGTGGATTTGACACTGCACATGCTGCAGCTAGAGCTTACGATCGGGCTGCGGTTAAGTTCAGGGGAATTGATGCTGATATTAATTTTACGATTAGTGACTATGAAGATGATTTGAAACAGATGAAGGACTTGACAAAAGAAGAATTTGTCCATATTCTTCGTCGCCAGAGCACTGGATTCTCGCGCGGGAGCTCAAAATTCAGAGGGGTGACCCTGCACAAATGTGGCCGCTGGGAAGCTCGAATGGGTCAACTACTCGGAAAAAAGTATGTGTATCTTGGACTATTCGACAGCGAAATAGAAGCTGCAAGGGCTTATGACAAAGCTGCTATTGAATGTAATGGACTGGAAGCAGTGACTGACTTCGAATCCAGTACCTATGAAGCCGAAGTCACTATGTCTAACAATATAAAAGACAGACACCATGATCTAGAATTAAACCTTTCCATCTCTTCCCCTTCTGGAACTTTGAAAGGGAATGATAATATCAGGAGTTTGCAACTCCATGAAGCAACTTACGAATTGACGAATAGTGGGAAAAGATCAAAGGTTGAAAGCTTTGGTTCTGCTCCTACAAGGGAAGAGATATCCCGTGCAACAGTGGGATCGAAACAGCATCCTAGGTGGCCTGGTATATATACTGGTTTCGCTGCAAACTACGAGGAAAGGGCAACCAGAAAGCCAGAAGCCGAAGCTGGTCCTTCTCTAGGATTCACCAATTGGGCATGGCAAATGAATGGCCAGGGAATTGTCACCCCCGTGCCAGTGTTTTCAACTGCAGCATCATCAGGATTCGCTTCTACAACCCCGTTATTTCCAGGCACCCTTCTACCACCAAACGCCCAAAACAAGAAACTCTGCCTCTCATCGCCTGCCAACGGAACTCCCCTATATTATGGTGGCAAAAAC
>Isoform0023136 (Gene: AIL5)
ATGGATTCTTCCATATCATCTCATGAAAACTATCATCATATTGATAGTGATGAATATCAATATCAAAATGAAAATTGGCTTGGCTTCTCTCTTTTTCAACCATTCCCTGCTGATCCCCAAAGTGTTATGAATGGAGGAGAACAAGATGGTGAAAGTGCAGACTTGTCCGTGCTGACTTTAGGTAGTCCGAAGCTTGAGGATTTTCTAGGCGGCGGAGCTGATGATTCGGGCACACAAACTGTGTTTGCACGAAGTAATAAAACAAGAAAAATCGATAAGACTAGTAGCACCTCTCCGATGTTTGCACGCCCTAGTTCACCCGAAGAATCGCAGAAGCAACTAGTGGTTGTGAAAACACAAGATCAGCCTCCTGCTAAAAAGGCCATTGAATCCTTTGGCCAACGGACCTCTATTTATAGAGGCGTTACTAGGCATAGATGGACGGGTAGGTATGAAGCTCATTTGTGGGATAACAGTTGCAGAAGAGAAGGCCAAAGTCGAAAAGGAAGACAAGTTTATCTTGGCGGTTATGACAAAGAAGACCGAGCAGCTAGAGCTTATGATCTCGCTGCCCTCAAGTATTGGGGTCCTACAACCACCACAAACTTTCCGGCGAGTAGCTATGAGAAGGAACTGGAAGATATGAAGAATATGACCAGACAAGAGTTTGTTGCTTCCCTCAGAAGGAAAAGTAGTGGGTTTTCTAGAGGTGCTTCAATGTATAGAGGAGTCACCAGGCATCATCAGCATGGGCGTTGGCAAGCAAGAATTGGAAGAGTTGCCGGCAACAAAGATCTATACCTCGGAACTTTCAGTACACAGGAAGAAGCTGCGGAGGCTTATGACATGCAGCAATCAAGTTTAGAGGGGTGAATGCAGTCACCAATTTTGACATGAGCCGATACGATGTAAACAGCATTGCGACTAGCAATCTTCCTGTAGGCGGCGCAACCACCAAAGCAAAGACTAAAGCATCATCTTCGAACCCATCTGGTTCCCTTAAAAGCGCAACCCGTAATCAAAGCAATCAACTAGAGCACTGCGATCTTTCAGTGTCATCCTCATCAATAACATTTGGTTTGCAACCAGTCAAACAAGACTCGTCTGATTACTGCCCTATGATTGCATACAACCAGCAGGGTTACAACAGTACTTTCACCGAAGGACTTTACCAGCAAAGCACAACATTCAGCATGGAATTCTCTTCTACAATGATGAACGAGAATATAAACACTGATGTAGGATACTTCAGTACTGGATGTGGGGGGAGTTGCATTAATAGCCTGCAGAAAAGCAGTGTCGATGGTGGTGCATCAAGCTCTATTTCATTTGCCACGCCAATGGATTTGAATATGAATAATCTGCAGCAGCAAAGCAGCATCGATGGTGGTGCTTCAAGCTCTATTTCATTTGCCACGCCAGTGGATTTGAATAGCCATATTAATGACAATACCGCTTATTATGGAGGAATTTCTAGTGGTAATCTCGGTAAGTGGAATGTTTCATTCCAATCTGCAAGAGCAAGTAACTTATCAGTGTACCAGAGTCCTATATTTGGCATGGAA
>Isoform0014595 (Gene: ANT)
ATGAACTCTAGTGATAGTAATAGTAGTGCTCCAAACTGGTTAGGTTTTTCTCTGTCACCCGATTTGAAAACAGAGGATCATTATCAGTTTAATCATCAAAAACAAGCTTCTTCATCTGCTGCAACAACTCATAATGTTCCTGCAAGCCTCTACATCTCCTCGTCATCATCAGCATCTTATAATGGTATGGTGTCAAGTTCTTCTCCAAGACTAGAGAATTTCTTAGGAGGTGGGCACCATCAGTATGAAAATAATATGTATTACCACCAGAAAAATATTGAAAAAGATCACTCTCTTGACATTCTTCAACAACCCTTTAGTACACAAGAAGAGATGCACTATCTTTCTGGCCTAACTACTTGCCAAAACATTATGTATCAAACATCAGCACAAGCAGAAAAGAGAGAAGAAGCCCAGGTTGGTGACTGGATCTTGGGACAGATTTCAAGCCAGCAAATGATTTCCCCCGTCATGATTGTTGATGTTGGTGCTACTTCTGTTAGGCCAATGGGCTGTGGGGATTTACAATCTTTGAGTTTGTCTATGAGCCCTGGCTCTCAGTCAAGCTGTGTTACAGCAACAAGGCAAATCTCACCCACTGGCACTGTCTGTTTGGCCATGGAAACAAAGAAGAGAGGATCTGAAAAGATGGGTACAAAACAGCCTTCTCATAGGAAATCGTTGGATGCATTTGGGCAGAGAACATCTCAGTATAGAGGTGTCACAAGGCATAGATGGACTGGTAGATATGAAGCACATTTGTGGGACAATAGTTGCAAGAAAGAAGGGCAAACCAGAAAAGGGAGGCAAGTTTATCTTGGGGGTTACGATATGGAAGAGAAAGCTGCGAGAGCCTATGATTGCGCTGCTCTTAAGTATTGGGGAGTTTCAACACATATAAATTTCCATTTGGACAATTACCAGCAGCAGCTCGAGGAAATGAAAAATATGACCCGTCAAGAATACGTTGCACATTTAAGAAGGAGAAGTAGCGGTTTCTCAAGGGGAGCTTCAATGTACAGAGGGGTGACAAGGCATCATCAACATGGAAGATGGCAAGCTCGGATTGGCCGGGTTGCAGGAAACAAAGATCTTTATCTTGGGACATTCAGTACCCAAGAAGAAGCTGCAGAAGCTTATGACATAGCTGCAATCAAATTTCGCGGGGTTAGTGCTGTCACAAACTTTGACATAACACGATACGACGTGGAAAAAATCATGGCAAGCAATACATTACTTGCTGGAGAGCTTGCGAGGCGTAACAAAGACAGAGAACCTACCAATGATGCCATTACTACATATGTTAGCCCGATAAAAGCTAACAATAACGAGGAACATATTCGACTGGAGCAAAATGCAAGCGGTTTGGATTGGAAAGTGATGCTAGATCAGTTCCCACAGCAGCAGCAAAAACAAAATGTTACGTTTGGGGAACTAAATCAAGAGAAAACAACTACTACTGGACAGCATTACAAGAACTCCTCTTTCTCAATGGCCTTGCAGAATCTGATTGGAAGTGAGTTGACAAACTCGAGTCAATTAATAGTCGATGAATCAACTAAGATCAACAACCACCATTTGTCGGATCCATCTTCTTTGGTTACAAGCTTAGATAGTTCCAGAGAAGGTAGTCCTGATAAATCAGGTACTGCAGTGATACCCTTTGCGACGCCATCCATCTATAGTTCTTGGATCACTTCTTCCCAATCAAGAGCAGCTCAAATTTCCACAGCTCAGTTGCCAGTTTTTGCTGCTTGGAATAGCTCT
>Isoform0033239 (Gene: At2g41710)
GTTTACCTGGGTGCATACGATGATGAAGAAGCTGCAGCCAGAGCATATGACCTTGCAGCCTTGAAATATTGGGGCCCAGGGACGCTCATAAATTTTCCGGTTACAGATTACACGAGAGATCTTGATGAGATGCAAAACCTCTCAAGGGAGGATTACCTTGCATCACTTCGAAGAAAGAGTAGTGGTTTTTCAAGGGGTACTTCTAAATACCGTGGGCTTTCAAGTCGATGGGACTCATCAGTCAGTCGAATGGATGGAGCTGATTACTTTAACAGCATAAATTATGGTGATGATGCAACTACAGATGGTGAACTTGTGGGCAGTTATAGTATAGATAGGAAGATTGATTTAACAAGCTACATCAAGTGGTGGGCGCCTAACAAAACTCGTCAAACAGATCCACACACAAAATCATCAGACGAAAGTAAACACAGTTGCGCTGAAGACATTAGTAGCGAGCTTAAAGCATTTGACTGGGCTATGCAACCAACCGAGCCATACCAGATGCCCCATTTGGGTATTTCTCGTGAAGGAAAGAGGCTTAAAGGTTCCGCAACTTCAGCCATGAGCATTTTATCGCGATCTGCAGCCTACAAGAGCCTACAAGTAAAAGCACTAAAAAAGAAAGAAGCTGTCATTGAGAATGATGAGAATGAAAACAAAAATAGTATCAACAAAATAGAATACGGCAAAGCAATCGAGAAATCAAGTCATGATGGCGGAAGTGAGAGACTGGGAGTTACATTAGGAATGTCTGGGGGACTGTCTCTTCAGAGGAATTTGTATCCATTGGCTCCATTCTTGACTGCCCCGCTTATGACCAATTACAGCACAGTTGATCCCTTGACAGATCCTATTCTCTGGGCATCTCTTCTTCCTAATCTTCCAAGTGGATCTTCTCGTATTCCTGAGGTTACAAAGACAGAGACTTCGGACTATACTTTCTATAATCCAGAAAAT
>Isoform0050063 (Gene: TEM1)
ATGGATATTAGTTGCATAGATGATCAAAGCACAACAAGTGACTCCATTCCAACTTCACAAACATCACCACCCTCTATTATATTCAATGTCAAAAAATCACCCGAAAGCCTATGCCGCATGAGTGGCACAAGTGTAATTCTCGACTCCGACAATAACAACAACAACCACAACAATCTGGAAGCGGAGTCACGAAAACTCCCCTCTTCCAAATTTAAAGGAGTTGTACCACAACCTAATGGTCGTTGGGGTGCTCAAATCTACGAGAAGCACCAGCGCGTTTGGCTTGGTACATTTAACCAAGAACATGAAGCCGCTACTGCTTACGACATCGCGGTTCAACGTTTCCGTGGCCGCGATGCCGTTACTAATTTCAAGCCATTATCCGAAACTCAAAACGACAACCTAGAATCCCATTTTCTTAATTCTCATTCCAAAGCCGAGATCGTAGATATGCTACGTAAACATACTTATAACGACGAGTTGCTTCAAAGCAAACGAAATAGTATGTTCCAGAAGGACGTTATTTCCTTATCATGCCAAAAAAATCTCACAACGCGTGAACATTTATTCGAAAAAACCGTGACACCTAGCGATGTGGGGAAACTGAACCGGTTGGTCATACCGAAACAACATGCCGAGAAGCATTTCCCGTTACAAAACGGAACGACTTCAAAAGGTGTTCTGTTAAATTTTGAAGATTTTAATGGGAAAGTGTGGAGATTCCGTTATTCGTATTGGAATAGTAGTCAAAGTTATGTGTTGACTAAAGGTTGGAGCCGGTTTGTTAAAGAGAAAGGATTAAAAGCTGGTGATGTTGTTAGTTTTATGAAATCAACCGGACCGGATAAGCAGCTCTTTATTGATTGGAAGGAGAGAAATGCACCGGTTTTAGGTAAAGAAACGGTTGATTTTGCTCCGGTTCGGATGGTGAGATTGTTTGGTATTAATATAGCTACCGCTGTTAATAATATTAATAATAATGTCGCTAATGATAGTGAAGTTAGTTCTTGTAATAAAAAAAGAATGAGAGAGATGGAGATTTTAGGGTTAGAGTGTAGTAAGAAACAGAGGATTATTGATGTTGTT
>Isoform0040278 (Gene: SOK2)
TTTTACAGAAGCTATAGAAATGGATATGTGTGGAATGACTTGGCAGAGAATGATGATATAATTTCACCGTCAGAAGGAGCTGAATACGTTTTGAAAGGCTCTGAACTTATTGAAACTGCTTGCACTGAAAAATATCACCACCCTCAAGTGGTAATACTCCCGGAACCAAGCACCTACCATGCAAAACGCAAAACTGTACCTCCAAAACGACATGGTGAGCCACGAGAATTCGTTAACAACATTACTAACAGATATGAAGACGAAGAAGAAGAATACTTTGATGAAAAAATAACTTACACTGCTCCAAACACTCCATATTCTCGATGCTCTATTGGTGTCTCCACAGACGAAATCGAACTTGATCAACAAAACAAAACAGCTCACAAACTGTCAAGCCCTGAGTTAACTAACCATAACTCCTCCCCACCATCAGCAACCTCATCATCACTCTCCGACAAGGCAAACGACAACTCAAAGCGATTCGAGGATGGTGACATTGTGGGAACCGAATCTATACTAAGTCGAAACTCAATGCTTTACAACCTCATTGCATGTGGAGGGTCAGTGTCATTTAGAGGGAAAAGTAAGGTGCTAATTGTTAAGGAACAGGAGGAGATGGGGAGGAAGAGTAGTAGTTTGCATAAAGGGGTGCTAAAAAACGCAGCAGCGGCGAAGGTGGCAGTGGTGGAAGATGAAGATGATCATGATCAAGATGAGATAAGATGTATGTCTGAAAATCCGAGGTTTGGGAATTTACAGTCGGAGGAAAAAGAGTACTTTAGTGGGAGTATTGTGGAGGCAATATGTGGAGATGAGAGAGTTAAGGCTGTTCCAATGTTAAAGAAATCAAATTCTTACAATGAAGAAAGGAGCTCCAAGGCTTGTCTTGATATGGTGGGAGGAGAGGAGAAGGATGTGAAGAAGAAAACAGAGAAAGATTGTGGTAAAGGAAAGTGCATTCCAAGATCAAAGAAGTCTTCTACTAGCTGTTTGTCATCTTTTATT
>Isoform0034720 (Gene: PYL3)
ATGGAAATGGAAAGTAGTAGTCTTGAGTGTGTGAAAAGACACCACAAACATGATCCTGCTGCTCATCAGTGCTCTTCTTCTGTAACTAAACACATCAAAGCTCCTGTTGATATTGTCTGGTCACTGGTTAGAAGATTCGATCAACCACAGAAGTACAAGCCCTTTGTTAGCAGGTGTGTCGTGCAGGGGGACCTTATGATTGGAAGTGTTAGAGAGGTGAATGTCAAGTCAGGTCTTCCAGCCACGAAAAGCACCGAAAGGTTGGAACTACTTGATGATACTGAGCATATACTTGGTGTAAAAATTGTTGGTGGTGATCACAGGCTCAAGAACTATTCCTCAGTCATTACTGTCCATCCAGAAGTCATTGATGGGAGAGCTGGCACCCTAGTCATTGAATCATTTGTGGTAGATGTGCCCGATGGCAACACCAAAGATGAGACTTGCTACTTTGTTACGGCGCTAATCAATTGCAACCTCAAATCACTGGCAGAAGTGTCTGAGAGGATGGCCATGCTGAATCGCCGTCAAGTT
>Isoform0053765 (Gene: PYL4)
ATGACAAATCAAAACCCTATGCAACCACTTAGACCTACTAATCCCTTAAGACCAACCTCAGCTATACTACTCCAAAGAATCAACGCCTTCACAGCGACTAACACCGCCGTGAGCCGCCACACACCCACCCCACGCGATGGTGCACGAATCCCCGACTCGGTGGCAATCTACCACACACACCCTCTTGGTCCAAACCAATGTTGCTCCGCCGTGATCAAACAAATAGACGCACCACTCGCCACCGTTTGGTCCGTTGTTCGTCGCTTTGACAACCCACAAGCTTACAAACACTTCCTCCGTAGCTGCCACCTCCTCCTCGGCGACGGCGACGTCGGAACTCTCAGGGAAGTTCAAGTTGTCTCCGGCTTACCTGCTGAAAACAGCACCGAACGTCTCGAGATTCTTGATGAAGAACAACATGTGATGAGCTTTAGTGTTGTAGGTGGGGACCACAGGCTAGAGAATTACCGGTCGGTGACGACACTACATCCGGCAGCATCGGGAAATGGGACGGTGGTGGTGGAGTCGTACGTTGTTGATGTACCACCGGGGAATACGAGAGAAGAGACACGTGTGTTTGTTGATACCATACTTATTTGTAATCTTAAGTCTCTTACAAGGATCGCTCAGAATCTAACACAACGAAAC
>Isoform0063434 (Gene: ERF3)
ATGAGGCGAGGGAGACCGACGAAAACAGCAGCGGCGGCGGCGGGAGAGACACCGGGATCAGGATCTAAAGAGATAAGATATCGTGGGGTTCGAAAGAGACCATGGGGGAGATTTGCTGCTGAAATTAGAGACCCATGGAAGAAAACTAGGGTTTGGTTGGGTACTTTTGATTCTGCTGAAGATGCTGCCAAAGCATATGATGCTGCTGCCAGGAATTTACGAGGCCCTAAAGCTAAGACCAATTTTACTCTTTTTGAACATAACCCTAATGCTCCTTTTATAGATCCTCGCTTTTTTAATCCTAATTTTGTTCAAGATAATAATCATCATTTGATTCACCGTCCTGCTTCTAGTGGTATGAGTAGTACTCTTGAGTCTTTTAGTGGCCCTAAGTCCACTATTCTTCCCAAGAAGATTACTGCTTTACCTTCCAGGAGGTTTCCCCCTATTTTGCCTGACGATTGTCATAGTGATTGTGATTCGTCTAGTTCCGTTGTTGATAATTGTCAAGGAGGTGATGTTGCTTCTTCTTCGGTTTGTAAGCCCTTGTCATTTGATCTTAATTTTCCGCCTCCGGATGATGATGGGGATGATCTTGATTGCACTGCTCTTAGACTT
>Isoform0049954 (Gene: ERF5)
ATGGCGACTGAAACCGAAGTTTCAGCGCTCGAAATTATCAGGCAGCATCTTCTTGATGAGTTTTCTCCTGTCGAAAGTTTTCTCCATCATTTTAACGAAGTTGATTCAGTTTTTATTTCGGATAATTCTTTTTCACCTTCAGATTCTTCTTCTTCGTCCGCTTCCTCATCTGATATTGCAATCTCGGATTATTTTATGCCAGATGAAATCGATACGTTTTCGTTTTCACCTGATTTATTTATTTTTGACCAAAATCAAGTATCTCAACAACAAGCTAAACCAGCAACTTCCAGCTCGAAAAAAACAAAGCCAGCATTAAAAATCGAGCTTCCTGAGGCTAATAATAGTTCACAGCTCGCCGAATCCACAAAAACTGAGCACAAAATATCAACCAAAGAGGATGACAAGAAGCACTACAGAGGAGTCAGAAAGAGGCCATGGGGAAAATATGCAGCAGAAATCCGAGACCCGAACAGAAGAGGATCCAGGCTATGGTTAGGTACATTCGACACACCTGTGGAAGCTGCAAAGGCTTATGATCGAGCAGCATACAATCTTCGAGGAAGTAAAGCCATTCTTAATTTTCCTCTCGATATCGGAAAATCTAACGAAGTTGATACAGTAGTTAACAGTGGCCATAAAAGAGTTATTAAACAAGTTAAAAATATTGAAGGCAACACTGCAGCAACCAAAAAGCCAAAAGTAAGTACGCAAAGTATTAGTAATAACAATGTAACAGACTGTCTGCCACCGGTGTGTACATCGTCTTCGATTTCGGAAATAAGCTGTGTTTGGGAAAATAACCAGATAAATTTATCTGATTTTCCTCCATTATCTCCACTTGCTTCAATGGGATCATATCATCAACTATTGGCCTTG
>Isoform0055437 (Gene: ERF010)
AAGATCTACAGAGGAATAAGGATGAGAAAGTGGGGAAAGTGGGTGGCTGAGATTCGAGAACCCAACAAACGTTCTCGTATATGGTTAGGTTCTTATTCATCCCCTGTTGCTGCTGCACGTGCTTATGATACTGCCGTGTTTTATCTCAGAGGTCCATCTGCTCGGCTTAATTTTCCGGAATCAATAATTGATGAGCAAGTGGATCAGCTTCATGATTTGTCAGCAGCTTCTATTAGAAAAAAAGCTACTGAAGTTGGAGCTAGGGTTGATGCTCTTCAAGCCTCTCATCATAACGATTCTTCTACTGTTTCTAATTCGGGTAGGGTTTATCATAAACCTGACTTGAATGAATTCCCCAGTCCCGAATCATCTGAAGACAAC
>Isoform0049335 (Gene: ERF011)
ATGGAAAAAAGGAAGCAAAGGGCGCACAAGCAAGACAAGCCTAACCCTTACAGAGGTATAAGGATGAGAAAATGGGGAAAATGGGTGGCTGAGATTAGAGAGCCAAACAAAAGGTCAAGAATCTGGTTAGGCTCTTACTCTTCTCCGGTGGCTGCTGCTCGTGCCTACGACACAGCGGTCTTCTACCTCCGCGGCCCCTCAGCTCGTCTTAATTTTCCGGATATTATAGGTGATCATCAAGAAGAAGGTTATAGTCATCACCATGACTTGTCTGCAGCTTTTATTAGACAGAAAGCTACTGAAGTTGGTGCTAGGGTTGATGCTCTTCAATCATCCCATGTTTCATCTGATAATTCTTCTAGGACCTTCTTAAATCCTGATTTGAATGAATTTCCGAGCCCCGAATCAGCGGATGATATA
>Isoform0057447 (Gene: ERF13)
ATGAATCAAGAAATGACCACACACCCTGACCTTTCGTTCTTTCTTCAATCCGTCGAAGATCATCTTCTTGTTGATTTTGAACTGTCGAACCTTTTTCCAGCTATGAATACATGGGATGCATCACAATATTCAAGCTTAGATACTATTCTCTTTCAAGAAAATAACACAGAGCAAATATTTAATGTAGACTATTCACCTCAAATGGATGCTAATTACTACAAGCTTGACGTTACAGAGGAGACACCGAAAGAGAGGCCGGTGGCAATGGCTAGTGATCAGCTTCCACCCGAGCGTAGGCGTTTCCGTGGGATAAGGCGACGTCCATGGGGAAAATTTGCAGCAGAAATTAGGTCTCCGGCTAAGAAAGGGAAAAGGGTGTGGCTTGGGACATATGAAACACCAGAAGATGCTGCACTAGCTTATGATCGAGCCGCATTCAAAATTCATGGCAAGGCTGCTAAGCTTAATTTCCCACACTTGATTGGCTCAGACATGCCTGAGCCAGTCAAGGTAATGCCTAGGCAAAGGAATCCTTCGACATTGTCTTCA
>Isoform0043256 (Gene: ERF110)
ATGTGCATGGTAATAAAAAAGGTGGCGAGTTCGGGACAAGAATCCGGTGATCAAGGCCGCGGAGTAACCCCACCACCACCTCAGACAACGGCGGATGCGGGGCCGGGGCCCATGTACACATACAATCAGGCTAGGGAGATGTCTGAGATGGTGACCGCGTTGACACATGTTGTTTCAGGCCAGAGTCAAAATTTTAATGACATAAATTATTATGCTACACCTCGTGATAGCATGGTGCGGTTTGGTGGCGGTGGTAGTAATTCTTGGATTTATAGAAGTGATTCGCCCTCGTCGTCTGCTTATTCGTCTTCGAGCTCGGGTTCATTGACAGGACAAAAAAGAGGACGGGAGGAAGATACAAGTGTCATGCAGTCTTTACAGCAACAACAATTACATTTAGCTAATTATAGAGGCGGTTTTGGAGATGGCAGAAGTGCAGAGTCCTCTGTTCTTACTCTACCTTTACCAGAGGAGGCTACTAGCATTGCTACCACCACTACAGCCACCTTGTCAGTACCCTCACAATCACCTCGAGAAGCCGGAGAACCAAGAAAATACAGGGGAGTGAGGCAAAGACCATGGGGAAAATGGGCAGCAGAAATACGAGATCCGCACAAAGCTGCTAGAGTTTGGTTAGGTACATTTCAAACAGCAGAAGCAGCAGCTAGAGCATATGATGAAGCTGCTCTTAGATTTCGAGGTAGTAGAGCCAAACTCAATTTCCCTGAAGAAGTTGGATCAGTAAGACCATCTCAGCTTCCTCCACCGGTTTCCGCTCCTCAGGCAACCCCTGTCTCAGTAACCTCACCACCCTGGCCACCTCAACTTTATCAAACGCAACAATTCCAGGGCCAAAATAGTGCTGCTAATGACTACTGGAGATATTCACAGTTGTTACAAAACAGTGGTGATTTTCACATGCAACATCAACCACACTTGTTAGACCAAATGTTGTCAACTTCAACAATTGCTTCATTACAAACACATTCACTTGGTTCTTCCTCTTCTTCTTCACTAGTACCTTCATTGCCTTATTATCAACAATTTTCTGATCAACAAAATATTTTTATGAGGCCACCCGGAAGTCCATATCGAGACGATTCTTCGGATTTTCATCAACCACCATGGACCGGTCCGGCCAACTTCCCTCCCTCTTCTAGT
>Isoform0019384 (Gene: ERF118)
ATGCCGGAGTTTCATAGACAAAATCACAACTCTGGCAAGAGATCGAGGAGCAAGCAGGTTTCTGTTGAGGAATCTAAGACGATGATGAGGAAAGTGAGGATAATATGTCATGATCCTGATATGACTGATGATTCTGATGATGAGGGCTATGATGTGAAGAATAGTCGTTATGGGCCTAAGCGGATAGTGAGGGAGGTCACGATTCCGATGGTTAATAAGGCCGATTGTTATCAACCGGTTGAGGAGAGTTCTTGTCAAGGTAGCAATAATGGCGAAAAAGCTGCTAAGAAGAAGAGGGTTGTGACTAGAGCCCCAAGTCAAGCCCGCGGTTGCTCCAAGTTCAGAGGTGTTAGACAGCGAAAATGGGGTAAATGGGCTGCTGAAATTCGAGATCCATTTCAGTCGAAAAGGATTTGGCTGGGTACTTACAACACTGCTGAAGAGGCTGCCAGGGCTTATGACTTGAAGAAGATAGAGTTTGATGCCATGCTTGCAGCAGCCTCCTCAGGGAAGACTTCTGGAAACTCCAACTCACTTGCTTTGCAGCTGACTAAAAATCAACCTGCTGCCTCTGAGGAATCTGGGAGCGTGATGTCTCGTGCGTCCCCATCTTCTGTCCTTGAGTTGGAATCGTCATCTTCAGTTAAGGAATTTGCTGAAGGCATTGACAACAACAATATATTCCCCGCAAGTGAGACTTTATCTTTGGCTGAAATCGGGAAAGGACTGGACTTGGGATTGGAGCTTGGTAGTTCTCAAATGGAGCAAGGACTGGACATAGGAATGGAGTTTGTTACTCAGCTCGAGCAAGGACCTGATGCTGGAATGGAGGTTGTTCCTCAGGCCAAATGTGCTGCAGTAGACACTGGTGTGGAGCTTGACTCTCAAATTGCCCAAGGACTGAAGCTTGAAGCAGAGATTGGGCAAGAACTGGACTTTGGATTGGATCTTGATGCCTTCTTCTTGGATGATTTCGTGCAGCCCCTTGAGTTTGGTGATCTCGATGATATCCAGATATTTGGACTTGATGGTGCTGATCCGAGCGAACTGCCTGACTGTGATTTTGATGAGTTTGAAAGTGATGAACTGGCTTGGCTAAATGAGATTCTGGACGTCAAA
>Isoform0001851 (Gene: ETR2)
ATGTCGAAAAGAATTGTAACTGAGTTGTTAATTTTGTGGGTTCTTGTATCTGTTACGGCTGCTGGGAATGAATTCTCTGATTGTAATTGCGACGAGGAAGAGGGATGGTGGAGTGTAGAAAGCATTATGGAATTCCAAAAAGTGAGTGATTTCTTGATTGCCGCGGCATATTTTTCTATCCCTATTGAGCTCCTATACTTTATTAGTTGTTCAAGTGTTCCATTTAAATGGGTAATTGTAGAATTCATTCTCTTCATTGTTCTCTGCGGGATGACACATTTGCTCAATGGTTGTACTTATAGCCTACAGACGTTTCAACTAATGTTTGCTCTAACTATTTTCAAATTTCTGACTGCATTAGTGTCTTTTGCAACTGCCATAACACTCGTCACCCTTATTCCTTTGTTGCTGAAAGTAAAATTTAGGGAGTCGATGTTGAGAAAGAAAACTTGGGATCTTGGCCGTGAAGTTGGAATCATAAAGAAACAAAAAGAAGCTGGTTGGCATGTTCGTATGCTCACCCAAGAGATACGAAAGTCACTTGATCGGCACACTATATTATATACAACTTTAGATATGTTGTCAGAGACACTAGATTTGCAGAATTGCGTAATTTGGATGCCTAATGAAAGTAGAACTGAGATGAACCTTACACATGAATTAAAAGGGGGCCATATGTCTGCATTATATAATCTTTCCATCCCAACGACTGATTTTGATGTTAGACGGATTAAGGGAAATGATGGAGTTAATATACTTGATCCTCAATCATCACTTGCAGTTAGAAGTAGCCGAGGTACTGCCGAGCCGGGAACTGTAGCTGCTATTAGGATACCAATGCTGAGAGTTTGTGATTTCAAAGCAGGAACCCCGGAAATAATTCAGGCTTGTTATGCTATACTTGTTTTGGTTCTTCCCAGTGGGCAACTTAGGTGTTGGGGAAACCAGGAAATAGAGATTTTAAATGCAGTTGCTGATCAAGTAGCTGTTGCGCTTTCCCATGCTGCAGTGCTAGAAGAGTCGCAACTGGTGAGAGAAAAATTAGCTGAGCAAAATCGAGCATTGCAGCAGGCAAAACAAGACGCAATGATGGCTACCCACGCAAGGAATTCTTTTCAGACGGTGATGAGTAATGGGTTGAGAAGACCTATGTACTCAATAATGGGTTTGCTTTCTATTATGCAAGATGAAAATTTAAGCAATGAGCAGCAGACTTTGGTTCACACAATGGCTACAACTAGTGATGTCCTCTCGGTCTTGATAAATGATGTGATGGATACTTCACCAAAGGACAATTCTATTTTTCCATTTGAGATGAGGCATTTCAGCCTACATTCCATGGTAAAAGAAGCAGCCTGCCTTGCTAAGTGCTTGTGTGGACAAAAAAATTATCTATTTGCTATTGAAGTTGAGAAATCGCTTCCGGATTATGTTATGGGTGATGAGAGAAGATTTTTCCAGGTGATTATACATATGGTTGGGAATCTCTTAAAGGGTAGCAACACATGGGGGTGTTTAAGCATAAGGGTATTTCCCGAGAGCGGTGGAAGTTTGGGAAGGAATGATCAACAATGGGGAACCTGGAGAGCAAATTCATTTGATGGCCATGTTTATGTCAAATTTGAGATTGGAATCAATAATAATGGTGCACAAATTGAGAGTTCCAGTAATGAAAGATATCGGGACATGGGAATTGAGGAAGGCCTGAGCTTCAATGTATGCAGGAAACTAGTTCAGGTT
>Isoform0056265 (Gene: COR413PM1)
AGGGGAGAAATCGGTAAATGGATTGCTTTTGTTGCTGTGATAATGCGTCTGTTCTTCCCTCAAAACATCAAGAGTTATCTAGAACTGCCAGGCGCGATGATCCTTATCTGTGTAGTGGCACCTAGCCTACTTTCAGACTACATAAGGAATAGCTGGATTGGTGTAGCGATATGTCTTGGCATTGGATGTTACTTGCTGCAGGAACACATACGCGCCTCAGGAGGATTTAGAAATTCATTTACAAAGAGCAATGGCATTTCGAACTCAGTTGGGATTGTTCTGTTGGTGGTGTATCCAGTCTGGGCTCTACTATTTATACTC
>Isoform0056220 (Gene: COR413PM2)
ATGAGGCAGAGAAATTATATTGCAATGAAATCTGATACAATGGCTAGTGAAGTTCTTAGTTCTGATTTTAAAGAACTTGGTGAAGTTGCTAAAAAACTAGCCAATCATGCTATTAAGCTCGGTGGTCTTGGATTTGGGACTTCTTTTCTTGCATGGGTTGCCTCTTTTGCAGCTATTTATCTGCTGATCCTGGATAGAACCAACTGGAGAACCAAGATTCTAACGGCACTTCTAGTTCCCTACATCTTCTTGACTCTTCCTTCAATTATCTTTAACTTGTTCAGGGGAGAATTTGGTAAATGGATTGCTTTTGTTGCTGTAGTATTGCGCCTGTTCTTCCCGGAACGTGTCCCAAGTTCTCTAGAAATGCCAGGCGCATTGATCCTTATTCTTGTAGTGTCGCCTAGCTTGCTTGCAGACACCATAAGGAATGACTGGATTGGGGTAGCAATATGTCTTGCCATTGGATGTTACCTGCTGCAAGAACACATACGCGTGTCAGGCGGATTTAGGAATTCATTTACGAAGAGCCATGGCATTTCAAACTCAGTTGGCATTATCCTTTTGTTGGTGTACCCAGTCTGGTCTCTAGTACTCATACTCCTG
>Isoform0046990 (Gene: CRPK1)
ATGGGATTTTGTTGTTTTGGTGCATTTGATTCAAGTAAAAAGAAGAGCAGAGAGCAAGAAGAAGAAATTGGTATCAGCAACGTTAAGCTTTTTTCCTACAATTCCTTGAGATCAGCAACAAGTCTTTTCCATCCATCAAACAAAGTAGGTGGGGGTGGTTTTGGAGTTGTCTATAGGGGCATATTAAGGGATGACACTCGTGCTGCTATCAAGATACTTTCTTCAGAATCCAAACAAGGGACCAAAGAGTTTTTGACGGAGATAAATATGATATCAACTGTCAGACATCCAAACCTTGTTCAACTGATTGGTTGTTGTGTTGAGGACAAAAATCGGATCTTGTTGTATGAATATCTGGAGAACAATAGCCTTGCTAGCGTTTTACTACGTTCAAAAGGTAAAGGTGTTCACCTGGATTGGCCTAAGAGGGTAACTATTTGTATGGGTACAGCTTCTGGTCTTGTATTTCTTCATGAAGAAGCTAACCCCCAAATTGTTCACCGAGATATAAAAGCCAGCAATATACTTCTGGACGAAAATTTTCACCCTAAAATAGGAGATTTTGGGTTGGCAAAACTTTTTCCTGACAATGTCACCCATATTAGCACTCGAGTGGCTGGAACAGTGGGATACCTGGCTCCTGAATATGCCATGTTAGGTCAACTCACGAAGAAGGCAGATGTATACAGTTTTGGTGTGCTTATACTAGAAATTATTAGTGGCAAAAGTAGTAGCATGGCAGCATTTGGGGAGGATCTTTTGGTTCTTGTGGAATGGGCATGGCAGCTTAAAGAAGAAGAAAGACTTCTGGATTTAGTAGACCCTGAGCTTACAGAATATCCGGAAGCTGAGATGTTGCGGTTCATCAAGGTAGCTCTTTTTTGTACTCAAGCAGCTTCAAACCAAAGGCCTTCCATGAAGCAAGTACTGGATATGCTTTCAAAAGAGGTTAACCTTAACGAGAAATTATTAACAGAAGCTGGTGTATATAGGCGTTACACCTCGCAACATACAGGTGGTGGTGTAACCAGAGGCAAGAAGCAGAGTAATCCTTCTGTAAGCTCAAACCATTTTGATAGCTTTCAGAGCGTAACAACTGTACTTCCAAGA
>Isoform0023896 (Gene: MPK3)
ATGGCTAACGCCGGCGATGGTCAATACTCCGATTTTCCGGCGATTGAAACACACGGAGGACAGTTCATCCAGTACAATATATTTGGAAATTTATTTGAAGTTACGAAAAAGTACCGGCCTCCGATCATGCCTATTGGCCGTGGCGCTTACGGAATTGTCTGTTCGATTATGAATACGGAGACTAATGAGATGGTTGCGGTTAAGAAGATTGCGAATGCTTTTGATAATTACATGGATGCGAAGCGAACTTTGAGGGAGATCAAGCTTCTTCGTCATTTGGATCATGAAAATGTCATAGCAATTACTGATGTAATTCCTCCACCTTTAAGGAGGGAATTCACTGATGTATATATTGCTACCGAACTAATGGACACTGATCTTCACCAAATCATTCGATCGAATCAAGGTCTATCAGAGGAACACTGCCAGTATTTCTTGTATCAACTGCTTCGAGGACTAAAATATATTCATTCTGCAAACATCATCCATCGAGACTTAAAGCCCAGCAACCTGTTGTTGAATGCAAATTGTGATCTGAAAATCTGTGATTTTGGTCTCGCTCGTCCAAATACGGACGACGAGTTCATGACAGAATATGTTGTCACTCGATGGTATAGAGCACCCGAGCTGCTATTGAACTCTTCCGATTATACTGCTGCAATAGATGTTTGGTCAGTGGGTTGCATATACATGGAGCTAATGAACAGAAAACCTTTGTTTGCGGGTAAAGATCATGTGCACCAGATGCGGTTGTTGACCGAGCTTCTTGGCTCACCGGCCGAAGCTGATCTTGGATTTGTTCGAAATGAGGATGCAAAAAGATATATTCTGCAGCTTCCTCGACACCCTCGTCAGCCGCTAAGGCAGCTGTATCCACAAGTCCATCCTTTGGCAATTGACCTTATTGATAAAATGCTTACATTTGATCCCTCTAAAAGAATTACAGTTGAAGAAGCATTAGCCCATCCGTACTTGGCAAGATTACATGATATAGCTGATGAACCAGTTTGCACAAAACCGTTCTCATTTGAATTTGAGACGGCACATCTTGGAGAAGAGCAGATAAAGGACATGATTTACCAGGAGGCCTTAGCCTTTAACCCAGACTGTGCA
>Isoform0019770 (Gene: MPK9)
AACAGATTTGTGGCCCTAGATGATTCTGAGAATGGAATCAAGAGCTACTAAAGTGCTCTACGAGTTGATGAAAGACATTACAATGCATGGTATGGTCTTGGTATGCTCTACCTTTGCCAAGAGAAGTTTGAGTTTGCAGAGCATCACTTCCGAAAGGCTTTCCATATAAATTCACGTTCTTCTGTTATTATGTCTTATCTAGGGACTGCTTTGCATACTTTAAAGAGAAGTGATGAAGCTTTAGTGGTGATTGAGAATGCTATTTCAGCAGATAAGAAGAATCCTCTTCCCATGTATCAGAAGGCTAATATACTTACAAGTATGGAAAGATTTGTAGCGGCTCTAGAAGTCCTTGAGGAGCTAAAAGATTACGCC
>Isoform0009549 (Gene: MPK16)
ATGCAGCCTGGTCAGAGTAAAAAGGGATCTGCAGATGTAGATTTCTTCACAGAATATGGAGAGGGAAACAGGTACAAAATTGAGGAAGTAATTGGTAAAGGAAGCTATGGTGTTGTTTGCTCTGCATATGACACCCATCTCGGGGAGAAAGTTGCCATTAAGAAAATTAATGATATTTTCGAACATGTTTCCGATGCCACGCGTATTCTTCGTGAGATTAAGCTACTTAGACTACTAAGGCATCCAGACATAGTGGAAATAAAACACATCTTATTGCCCCCTTCTAGAAGGGAATTTAGAGACATATATGTAGTTTTTGAACTAATGGAATCTGATTTACACCAAGTCATTAAAGCAAATGATGATCTGACGCCGGAGCATTATCAGTTCTTCCTTTACCAGCTGCTTCGAGGCCTAAAGTACATACATACAGCAAATGTCTTTCATCGGGATTTGAAGCCTAAAAACATCTTGGCAAATGCTGATTGTAAATTAAAGATTTGTGACTTCGGACTTGCACGAGTAGCTTTCAATGATACCCCTACTGCAATATTTTGGACAGATTATGTTGCAACAAGATGGTACAGAGCTCCTGAATTGTGTGGATCCTTCTTCTCTAAGTACACACCTGCAATAGACATTTGGAGCATTGGCTGCATATTTGCTGAACTCTTGACCGGAAAACCCCTCTTTCCAGGGAAAAATGTTGTGCATCAGTTGGACATTATGACTGATTTTCTAGGAACTCCATCTCCTGAAGCCATAGCTAGGATACGAAACGAGAAAGCAAGGAGATATCTAAGCAGCATGAGGAGGAAGAGGCCTGTTCCTTTCTCCCAAAAGTTCCCAAATGCAGACCCCCTGGCTCTTCGTTTGTTAGAAAGAATGCTTGCATTTGAACCCAAAGATAGACCTTCAGCTGAAGAGGCTCTTTCAGATCCATATTTCAAGAACTTAGCCAAGGTTGAAAGAGAACCTGCTGCTCAACCAGTTACGAAAATGGAATTTGAATTCGAAAGGAGGAGGATAACTAAGGAAGATGTACGAGAACTGATATACCGGGAGATTCTTGAATATCATCCCAAGATGTTGAAGGAGTTTTTGGAGGGTTCAGAGCCTACAGGTTTCATGTATCCAAGTGCTGTTGACCAATTCAAGAAGCAATTTGCTTATCTTGAGGAGCATTATGGAAAGGGTGGTACAGTTGCGCCACCTGAAAGACAGCATGCGTCATTGCCTAGGCAACGTATGCAATATTCAAATGATTCAGTGCATAGTGTTGCTGAAGTAACAAGTGAGCTTTCTAAATGTTGCATCAAAGATGGTGAGAGGTCACATACGGACAAGTCTTCTAGCATCCCAGTAACAAGACCACCAATTCAAGTGCCTCAAAATATTCAAGCAGGAGCTGCTGCAAGGCCTGGGAAAGTTGTGGGTTCTGTCTTGCGTTACACCAATTGCGGAGCTGCAGCTGCAGCCACAGAGTCTCTTGAACATCGACGAAGCGTTAGGAGTCCTGCTGTTCCCTCTCAATATGCTGTTCCTAGCTCTTCTTACCCTAGAAGGAACCCAGGTTGTAAAAATGAAAAGGTGGAGGATACAATTGAAGGATCTAATGGTTTGCAGCCAAAACCTGCATTTACGGCAACAAGAAAAGTGGCTGCTGCTCAAGGTGTTCCTGGAAATCAGTGGTAT
>Isoform0002022 (Gene: YDA)
TGGTGGGCAAAATCCTCATCAAAAGACGGAAATAAAAAATCAAATAAAGGAAGTTTCATTGATGCAATACACAGGAAGTTTAGGACTGTGTCTGAAGGAAAGTGCAAAAGTGGATCAGGAGGTCGTGGCAAACAACATTGTGATGCTATATCAGAACACGCATCTCCATCTCCAGCAACATCATCCTCCACGCAAGTATCACGATGTCAGAGCTTTGCAGAAAGGGCTCAAGCCCAACCACTACCGCTTCCTGGAGTGCATCATACTAATGTACGCTGTGTTGGTTCTGGAAACAAAACAGGAGTAAAACCTGGAGCCAGAAAAGGTTCCAAAGCGTTTTTGTTTGCTCCCCTTTCCAAGCGGGCTGGTTTGCCATATGGTCCAGATCCTATAGATGCTGAGGCAACTGTAGGGACTACTTCTGTTTCTACTGATATATCTACTGATAGTGATGATCCATCAGACTCACATCTGCCAAGTCCTCATGCATCTGATTTCGAAATCAGGAGTAGAAATGCGATTGACAGTCCTTCCAGTGTAAAGAAGAAAAAACAGTTGCCTATCACTACCCAGAAGAATTCAAGAGAGAAGCTGAAGCCAGCGAGCACTGTTTTGAATAATCAAATCCCTACATCACCCAAGCAGGGTCACACAAGTTCTCATGTACCAAATTTACAAATTCCTCACTACGGTGCATTCTTCAGTGCTCCAGATAGTATAATGTCTAGTCCTTCTAGAAGTCCAATGAGAGTGCCTGGTACGGAGCTAGTCCTGAACTCTGGTTTCTGGGCAGGAAGGCCTTTTGCAGATTTACCTTTGCTCGGGTCTGGACAATGCTCTAGTCCAGGCTCAGGTTACAATTCAGGACAAAATTCAGTTGGTGGAGATATGGCTGGTCAGCTGTTTTGGCAGCATAGTAGGTGTAGTCCTGAATATTCACCAATACCGAGTCCGAGGATGACAAGCCCTGGGCCTAGCTCTAGAATACATAGTGGTGCTGTCACTCCTTTGCATCCACTAGTTGGAGGGGCAACAGAATCACCTGCAAAGTGGCCTGATGACAGAAAGCAGCAAAGCCACCGGCTTCCGCTTCCACCCATAAAAATTTCTAACACATATCCTTTCTCTCCTTCATATTCAACTGGAACAACTCCAGTTCCGCGAAGCCCTAATAGGACAGAAAATCCTATTAGTCCTGGCTCTTGTTGGAAGAAGGGGCAACTGCTTGGTCGAGGAACATTCGGTCATGTGTATGTTGGTTTCAATAGTGAACGTGGCGAAATGTGCGCAATGAAGGAGGTTACTCTATTTTCAGATGATGCAAAGTCAAAGGAAAGTGCACAACAGTTAGGGCAAGAAGTTGCATTACTAAGTCGTTTAAGGCATCCAAACATTGTACAATATCTTGGATCTGAAATGGTAGATGACAAACTATATATATATCTGGAGTATGTTTCAGGTGGTTCTATTTACAAACTCCTTCAAGACTATGGTCAGTTGGGTGAAGCTGCAATTCGAAGTTATACTAAGCAAATTTTATCTGGGCTTGCCTACTTGCATGCTAAGAATACACTTCACAGGGATATCAAGGGTGCAAATATACTGGTTGATCCAAATGGCCGCGTGAAGTTGGCAGACTTTGGGATGGCGAAGCATATTGCTGGACCATCATGCCCATTATCATTGAAGGGAAGCCCTTACTGGATGGCACCGGAGATTATAAAGAACTCAAATGCCTGCAACCTAGCTGTCGATATATGGAGTCTTGGGTGCACTGTTTTGGAGATGGCGACAACAAAACCACCTTGGAGTGAATTTGAGGGGGTTGCTGCTATGTTCAAGATTGGAAATAGCAAGGAGCTTCCTGCAATCCCTGAACATCTCTCAGATGATGGTAAGGATTTTGTAAGACGGTGTTTGCAGCGTAACCCATCAGACCGCCCTTCTGCTGCTCAGCTGCTGGAGCACCCGTTTGTAAAAAATGCTGCACCTTTGGAAAGACGTATGCCATATTCTGTGCCTTCAGAAGCAATGCCATCAGTAGAGGGTTTTGGACATGCTAGAAATCTTTCATGCTTGGACCCAGAAGGAGTGGTGCTGAATCGTTCTAGAGGTCCAAAATTATTATCAGGCTCC
>Isoform0028767 (Gene: SRK2E)
ATGGATCGTCCAGGTATTACTGTTGGTGGTGGTATGGACATGCCGATAATGCATGATAGTGATCGGTATGAACTGGTTAGAGATATCGGGTCGGGTAATTTTGGTGTGGCCCGGTTGATGAGAGATAAGCAAAGTAATGAGCTTGTTGCTGTTAAGTATATTGAGAGAGGTGACAAGATAGACGAAAATGTTTCTCGTGAAATAATCAACCACAGATCGCTGAGGCATCCTAATATCGTAAGATTTAAAGAGGTCATTTTAACACCAACCCATTTGGCTATTGTAATGGAGTATGCATCCGGAGGAGAGCTGTTCGAACGGATATGCAATGCAGGACGATTCAGCGAGGATGAGGCACGTTTCTTCTTCCAACAACTTATATCAGGAGTCAGCTATTGTCATGCTATGCAAGTATGTCACCGCGACTTGAAACTGGAGAATACATTACTGGATAGTAGCCCAGCACCTCGTTTGAAAATTTGTGATTTTGGATATTCTAAGTCTTCGGTGCTGCACTCACAACCAAAGTCAACTGTTGGAACACCTGCATATATCGCTCCTGAAGTGTTACTAAAGAAAGAATATGATGGCAAGATTGCAGATGTATGGTCATGCGGTGTTACATTATATGTCATGCTAGTGGGAGCATATCCTTTTGAGGACCCTGAGGAACCTAAGAACTTTCGCAAGACAATACATCGAATCTTGAACGTCCAGTATTCAATTCCAGATTATGTTCATATATCTGCTGAGTGTCGTCATCTAATCTCGAGGATCTTTGTAGCTGACCCTGCGAAGAGGATAAGCATGGACGAGATTAAAAACCATGACTGGTTTCTGAAAAACCTCCCGGCTGACCTAATTGATGAAAACAAATTGAACCAGTATAATGAGCCTGATCAACCCATGCAGAGTGTTGATGAAATAATGCAGATAATTGCAGAGGCAACCCTACCTGCCAATGGAGGAAACAATCTCAATCAGTATCTGACAGGTAGCCTGGACATTGATGATGACATGGAGGAGGATCTAGAGAGTGATCCAGATCTTGATCTCGATAGTAGTGGAGAAATAGTTTATGCTATG
>Isoform0033350 (Gene: PP2CA)
ATGGCGAGTGTGTGTTATGGTGGGGAAACCAAGACATCTACACCAGTAGAACCGAGTTCAAAATCGGCGAGGAAGAGAAGAATGGAGATTCATCAGTTTAATTTTGTTCCGGCGGATGTTACGGTTATGTCGCCGGAGAGTGGCCGGAAAAGTCAGAAACGCGAGGCGTCTCAAGAGACTGAAGCTAATGAGTCACAGCGAAAATGTTTGAATGTGTTTGAATCGGATTCTGAAGGTTCTAAATCGGATCCTGATGTCAAATCGGAGGGTCCGAAGTTTGGATTAACCTCTGTTTGTGGACAGAGACGTGATATGGAAGATGCGGTTGCTATTCATCCTTCGTTCTCCGGTGGAAGTCATTTTTACGGTGTTTACGACGGTCACGGCTGCTCTCATGTAATTAAAATTAAAAAAATAATAAATATAAACATGTTAATGTGTATGTTAGGTTAATCTTGGTATAGGTTGCTCAGTTGATTTTGAATTGAATTGAATTGATTTGTGTAGGTTGCGATGAAGTGCAAGGAGCGAATGCATGAGATTGTGAAGCACGAAGTGGAGAATCGAAACGACGAGGAGACGTGGTTAGAATTAATGACGAAGAGCTTTTCGAGAATGGATGAAGAAGTAACTGAATGGAGCAGAAATTCTGGACAGTTAAGTCCTAATTGTCGTTGTGAGCTTCAAACTCCACAGTGTGATGCTGTTGGATCTACTGCGGTTGTTGCGCTTGTGACTGAGGATAAGATTATCGTGTCGAATTGCGGTGACTCTCGTGCTGTGATTTGTCGTGGCGGTGTTGTGACTCCGTTGTCTAATGATCATAAGGTAATTAGATCTGAG
>Isoform0012256 (Gene: HAB1)
ATGGAAGAGATATATTCGGCTACTAATGTTACACTCAGCTTAAGCAGTTCTATTTATGAGGACTCTGGGATCTCAAGCAATGTGGACATCACACAAGTGCAGATACTGACTGAATCAGTAAGCTTGTCACAGGATCCTGTATCACTGCTGCCTGCTGAATCTTTTTCTGGTAGGGAGAGAAGTTTTAATAGTTTAAAGAAAACCTTGTCCGGAGTAGTAGAAAGTGAAAGGAAGATTAGTGTATCAGAGACAGTACAAAATGGAGATAGCATCTGGGTTCCTACTGACACGATGATTCAGCAGAACAAGGATGATTTTGTTGATGATGGCAGTGGAATTAAAAGTAAGCAAAAGCTAGCTCCGAATGCCAAAACAGGAATGAGTCTGCCTATTGCTGTGAAAATTGAGGAGATAGATGATGGTCAGATTGTTGCTAAAGTTATTAGCTTGGAGAAGCAAAGTATGGAGGGGAAGATGTCAGGTAGTGCAGATGATGCTAGTTCTAAAGTTTTCACTCTAAAAACATCCGTAATTTCTCTTCAGTTGCCCAAAGAAATGATTACCGCGAGTGATGTTGTACAAATGGATTATGTTCCCCTATGGGGTTCTTTCTCTATCTGCGGTAAGAGGCCAGAGATGGAAGATACGGTAACAACTGTGCCTCAGTTTCTGAAAATTCCTACTAAAATGTTACTTGGTGATCATGTAATGACTGGGATGAGTCAAAATTTCCGTCCCATGACAAAAATTCATTTTTTTGGGGTGTATGATGGTCATGGAGGTTCTCAGGTCGCAAACTACTGCCGTGATCATGTCCATATCGCTCTGAAGGAGAAGTTAAAAGTTGTTGAGGATAATGAAACTGAAGTAAAAATGACAGACAATCAACAAGTTCAGTGGGAAGAAATTTTCACCAGCTGCTTTCAAAAGATTGATGATGAAGTTGGAGGAAAAGTATGGCATACTGAACCTGGAGAAAGTTCTGATACTTCTAGTGGTCATGTAGAACCTGTTGCCCCAGAAACTGTTGGATCCACTGCTGTGGTTGCATTATTATGTTCATCCCATATTATAGTTGCAAACTGTGGAGATTCAAGGGCAGTCCTTTATCGTGGCAAAGAAGCCAGGACTTTGTCGATTGACCATAAACCAAACCGAGAAGATGAATATGCGAGGATTGAAGCATCTGGGGGCAAGATCATACAGTGGAACGGACACCGTGTTTTTGGTGTACTTGCAATGTCAAGATCTATTGGTGATAGATATTTGAAACCGTGGATTATACCTCAACCAGAAGTTATGATTGTACCACGAGCTAGAGAGGATGAGTGCCTTATATTAGCCAGCGACGGTCTGTGGGATGTCATGACAAATGAAGAAGCGTGTGAAGTGGCTAGAAGACGTATCTTGCTTTGGCATAGAAAGAACGGGCCGGTTACAGATTTAGATAGAGGTCAAGGACCTGATCCTGCTGCTAATGCAGCAGCAGAATACCTCTCAATGCTTGCTATTCAGAAGGGAAGCAAGGACAACATCTCGGTGATAGTGGTGGACTTAAAAGCTCAAAGGAAGTTTAAGAACAAATCA
>Isoform0006619 (Gene: HAB2)
ATGGAGGATGTTTCTCATGAGATTGCTATGCCATTAAGGTTGAGTAATATAATTTGTGATGACTTTGATCTAATAGCTCGCATAGCAAGTTTATTCTCGGAGCCAACGTTTATCAAATTGCCTTTTGTGGCTATTGCCAGTGAAAGTATTTGCTACAATTATAACAACCACAAGACTGGAATTTGTTCAAGGGCTATATCTACACAAGAAATGAAGGAAAAAGATACTGTTTTGAATGTTACCAAAGTGGAGATGCACAATGGTAATGTTTTGACTTCTAGCCATATAATCAATCAGGAGAACAACTACTCTCATTCTGTTGTCAGTGTATCTGATAGAATGTGTACTGAGCAATATGTAGATTTAAGAACTAATTGTGAAACAGATGAACTAATTACCTGTGATGATAGGAAGAGTGTTGGCAGTCCTCAAATCAGTGACAAGCCTGATTTCTTGGATTCTGACAGCAACTCAGATATTGTTGTTGCGGTAAATAATGCGGATGTGGAACTCGGCGGGCCTAAGAAGAGACTATGTACCATGAATCTCGAGGGCGTAAAAGAAAAGAAGACGAACACTTCTCTTGAAGATCTTGTTGTTAATGTAAGTAATGTGGATGTGGAATTTGGTGGGCTCAATCAGAAAACAGCCACCGTGTTTCTTGATGGTATACAGGTAGAAAAGAACGTGAGTACTGGGGATGCTGTTGTTGCAGTAAATAATGTGAATATGGAAACTGATGGATCCAAGCAGATACTGTCCACCACGCATCTTGCAAGTATACAAAAACACACAATGAAGTCTCCGCGGAAGCATAATCTGCTTAATTTTGTGCCTAGTTGGGGATTTACATCTCTGCAAGGAGGAAGGTCTGAGATGGAAGATGCTGTTGCTGCTATACCGAACTTTGTAGAAATTCCAACTCCAGTGCTGAACTTAGTTTCAAATGAGTTCGTTCAAACTTTGAATCATTCGACTGCTCATTTCTTTGGGGTATATGATGGACATGGAGGCTGCCAGGTTGCTAATTACTGTCGGGATCGTATACATTTGGCTTTGGCTGAGGAGTTTAAACTTGCAAAGGAGCATTTAAAATGTGAAAATGTTGCGAATAATTGGCAGGAGCAATTGGAGAATGCCTTTTTGAGATGTTTCAGGAAAGTTGATATGGAGGTTGCAGGAGTCCATGCAGGCAACGGGTGTACTGCTAATGCAGAGGAACATAAATCTGAACCTATTGCTTCTGATGCTGTTGGCTCTACCGCTGTTGTTACTGTTATTTGTTCAACCCATATAATGGTCGCCAATTGTGGTGATTCGAGAGCTGTTCTTTGTCGGGGAAAAGAATCTCTAGCGTTGTCATTGGATCATAAACCTGGTCGAAATGATGAGCGTAAAAGGATAGAAGCTGCAGGTGGCATGGTTATTTATTGGGGCGAGTTCCGTGTTTCAGGTGTGCTTGCAATGTCAAGGTCCATAGGTAAGTGCATCTTAATCCTGTTCAGGACTGAATGGCATCATGTATTCTGCATGTCTATCATATGAAGGTTAAATCCCACCTCTGTTATTTGATCATTTACATAACTTTCGCTGATCTATATTTCAGTGGTAACTGTCGGCGTTAACCATACAAATAAATTCTGGATATATAATAGAAAACCATCTCTATTCCAAATTACTCTTTGAATTTAATAGTTAGTTCTACTTATTCGAATTTCAAACCTAGAAATTCATATGATCTTCAAAAAATAGAACAGATAACTTAAACATTGGTAGTAACACTAAACAGTTTGTGATACTTGTAATTATTTAGATAAAGATCGGATGTACATAATATCTCTAATATGCAAATGAGTCCAATTAGTCCGGATCAACTTTTATGAAATAAATGAGAAGGGTCTTCGTTAGGGAAGCATTAGATTTATGGATTAGTGTAAGGGCATTAGACTGTAATACCAAAATTTGTGTTTGCTCACGTCTCTATAGATTCTATAGCAAAATAATGGGGATAAAAATAGAACACAGTAGTGGACATAATTTTTTTTCTAAATTGTCTGTATGATCATTGACACATCTAAAAAGTTGCAAGTTACCAAAAGTAAGTTGTGCTCGTAACGCTTCTTGTTCTCAGGTGATCGATATTTGGCACCTTATGTTATTTCTGACCCAGAAATGATGTTTGTTCCCCGAATGAAAGAAGATGAGTGTCTAATCCTTGCCACTGATGGTCTGTGGGATGCGGTGACAAATGAGGAGGCATGTGATTTGGCACGAAAAAGGATCCTTCTTTGGCATAAAAGGAATGGCTCCACGTTAACTTCAAGCAGGGAAGGAAGTAACTCTGCTGCTCAAGACGCAGCGAGCTACCTCTCTAAACTTGCTCTCCAAAGGGGAAGCAAAGATAACATTTCCATAATTGTTGTTGACCTGAAAGCGCAGAGAAAGTTTAAGAAGAAAACTGAAACAGCA
>Isoform0013536 (Gene: KAPP)
AGCTATCTAATGCTGGAGGTTGTATCTGGTCCTTCGCGTGGTCTTCGTTATTCCACACAGTCAACAAAAAAATCTGGCCTTCCACTCACTCTTGGAAGAGTTCCACCCAGTGCTTTGTTACTGAAAGATTCAGAGGTTTCAGGAAAGCATGCAATGATAAACTGGAATTCAAATAAGTTAAAGTGGGAGTTAGTTGACATGGGTAGTTTGAACGGAACACTTTTGAACTCCCAGTGTATCAGCCATGCTAATTCTGGGAGTAGACACTGGGGTGATCCAAATGAGCTTGCAAGTGGAGATACTATTACTCTTGGTTCAAGTTCAAAGATAGTAGTTCAGATATTATCTCAAACTGAGAAGATTCCATTTGGAGTTGGTGTGGCATCAGATCCCATGTCTTTGCGTAGAGGAGGAAAGAAGTTTCCAATGGAAGATGTTTGCTATTACCAGTGGCCTCTTCACGGGATTGATCAGTTTGGTCTGTTTGGTGTATGCGATGGACATGGTGGAGCAGCAGCTGCTGTATCGGCTAGCAAATTATTTCTGGAGATAGTTGCTAATATCTTAGCAGACTCATTTAGACGAGAAAGGGTCTTAACAAAATGTGATGCTTCAGATGTCCTGCAAGAAGCATTTACGCAAACAGAAGCATGCATGAACCACTACTATGAGGGTTGTACTGCAACATTGCTTATGGTGTGGACTGAGGATCATGAAAATTTCTATGTGCAATGTGCAAACGTTGGAGACTCTGCTTGTTTTGTAAATGTTGACGAAAAGCATATTAAGATGACAGAAGACCATAGGATAATCAGTAGTTCTGAGAGACAACGCATCCAAGCAACAGGAGAGCCTCTGAAAGATGGGGAAACCAGACTGTGTGGTTTGAATCTTGCTCGGATGCTAGGAGACAAATTTCTTAAGCAGCAGGAAGCTCGCTTCAGTTCAGAACCTTATATAAGTCAAGTCGTGTACTTACATCAAGCAAGCAGAGCATTTGTAGTATTAGCCAGTGATGGTTTTTGGGATGCTGTAAACTTCAAAAAGGCATTTCAGCTTGCCCAGGAGATGAGAGACAGAAGTGCCACGAATGAAGGAAATACTGCAGAGAAGATTGCTAATATATTGTTGACAGAGGCCAGAACACGGTGTACAAAGGATAATACATCTATAATATTTTTAGAGTTTGATAGCAACAATAGAGTCGATCATTCTAAATCG
>Isoform0013606 (Gene: PPC6-1)
ATGGGGTCCTGCTTATCTACAGAAAGCAGGAGCCCCGTCCCGAATTCCCCTGGGGGTAGGAAGAGGAAGAATTCGAGGAAAAAACTCGGGTCTCGAAATTCTTCCTTTGAATCTAAGAGGGAAGAACAGCTTTATAGGATTCCGGGACGGATGTTTTTAAATGGCGCTAGTGATGTTGCTTCCATGTTTACCCAGCAGGGCAAGAAAGGAACCAATCAAGATGCCATGATTGTTTGGGAGAACTTTGCTTCGAGAACAGACACTATCTTTTGTGGTGTCTTTGATGGGCATGGACCCTATGGTCACATGGTTGCTAAACGAGTCAGAGATTCTCTTCCATTAAAGCTAAGTGCGAACTGGGAAGTTAATTTAAAGGGAGATGGCGTTCTCAGAGAGACCAATCTTAATGGCACAGGTAGCATGAACTCGGAAAGCACCTCCTTTTTAGCTTCTAATGAGGAATCAGGGGCATCCCTCAATGTTGAAGGAACTGAGAATCATGAACACATGTTTCAGATCTTGAAGGAGTCCTTTCTTAAAGCTTATAAAGTCATGGATAGGGAACTTAAGTTGTACACTACCATTGATTGCTTCTGTAGTGGAACAACAGCTGTAACCTTGATTAAGCAGGGCCAAGATCTTGTGATTAGTAATGTTGGGGACTCCAGAGCTGTAATGGGTACAAGAGATCAAGATGGTCATCTTACTGCATTACAGCTGACTGTGGATTTGAAACCAAATCTTCCAGCGGAAGCAGAGAGGATTCGTAAATGTAAAGGGCGAGTTTTTGCCCTTCGGGATGAACCTGAGGTTGCCAGGGTTTGGTTGCCCAACAACGACTCTCCTGGCCTTGCCATGGCCCGTGCTTTTGGGGATTTCTGTCTTAAAGATTTTGGGTTAATATCTGTGCCTGAAGTATCTCATCGACGCCTTACAGAAAAGGACGAGTTCGTTGTCTTGGCATCGGATGGGATTTGGGATGTTCTCTCAAACAAGGAGGTTGTAGACATTGTGGCTGCAGCCCCAGCACGTTCTTATGCAGCTAGAGCATTAGTTGAGTCGGCAGTCCGAGCATGGAAGTGCAAATACCCTACCTCTAAAGTTGATGACTGTGCAGTGGTTTGCCTCTTCTTTAAGTCGAATGATTTATCTTCTGCTTCTGCCATCAAATCTGTTGAGAAGATAGAGTCCTTGGAACAACGGATTTTAGATGATGATAAAAAAGGTTCTCCTGAACCATTGGGATTAAACCTTTCTGGGACTGTTAGAAATGATGGGGACAAACTTGGCGACGAATGTAAAGATGAAGAAGATGAAGCCGATGAGGACGATGCCTTGCTACATTCAGACCCAGGGAAAGACTGGTCAGCCCTTGAAGGGGTTTCTCGGGTAAATACATTACTTACATTACCAAGGTTTGTGCCCGGACAAGATAAGCCAGCTGCTGGAGCTGCGAAGGCTCACAAA
>Isoform0035530 (Gene: PPC6-7)
ATGGAGCATTTTACAAACATGTTTAGTGGACTAGCAAAGTCACTTAAGAAAGTGAAGAGTTCAGGGAATTGTGGTGTTAGAGGGGCAGTAGAAACCATGGTCAAGGAAGCAAAGAAGAATGATCTTATATTGAAGTCTTCGGGAACGCTTAATGTTGATGGATCAAACAATTTTGCAGCGATTTTTTCGAAAAGAGGCAACAAAGGAGTAAACCAAGATTGTTGCATTGTGTGGGAGGCATTTGGATGCCAAGAAGACATGTTGTTTTGTGGGATATTTGATGGACATGGTCCGTGGGGGCATTTTGTTGCAAAGAGGGTTAGAGAATTGATTCCATTGTCTTTGTTGTGCAATTGGCAAGAGGCGATTGTAGAAGCCTCACTTGACACAGAACTTGATTTAAAGTTTGACAAACGATTTAATCTATGGAAGGATTCATACCTGAAGGCTTGTGCTTCAGTTGACCGGGAGCTGGAGCAGTATCGTAAAATTGATTCCTTCTACAGCGGAACGACTGGTTTGACAATCGTTAGACAGGGTGACCTTCTAGTTGTTGCAAATGTTGGTGACTCTCGTGCTGTATTAGCTACCACCTCTGATGACGGCAGCTTGATACCAGTTCAGCTTACTCTTGATTTTAAGCCTAACATACCTCAGGAGGCAGAGCGTATAGTTCAGTGTAATGGTCGAGTTTTCTGTTTAGATGATGAGCCTGGCGTTCACCGAGTGTGGCTGCCGAATGAAGAATCACCAGGACTTGCCATGTCTAGAGCTTTTGGTGACTACTGTTTAAAGGATTTTGGACTCATTTCTGTGCCTGAAGTGACTCGAAGACAGATAACTGTCAGAGACCAGTTCATTGTGCTTGCAAGTGACGGGGTATGTATAATAGTG
>Isoform0046003 (Gene: PP2C27)
ATTTCCGACAATTCAGCTAACTTGAGGCAGATTACACATGGGAAACCTCCTAAGCATCTCTCCGTCGTGCGACATAGTATGACTGCTGTTGCAAATACAGGAGGTGCTGGTGATTTGGAATCTGATTGTGGGGTCCTTAGCATTAACTCTCCTTCAGGTAGAGACTCAGACTCTTTACCAGTGTTTCGGTCAGGAAGCTGCGCTGAGAAAGGAGTGAAGCAGTATATGGAGGATGAACACATATGTATTGATGATCTTGTTGAAGAATTAGGTGCAGGTGCAAGTGCGATTTTCCCTCCGGCTGGAGCTTTTTATGGGGTGTTTGATGGTCATGGTGGTATTGACGCGGCATCTTTTGTTAGAAAAAACATACTCCAATTTATAGTTGATGACTCTCATTTCCCTGTTTGCCTGGAGAAGGCAATAAGGAATGCCTTTGTAAAAGCTGATCATGCATTTGCAGATGAAAATTATGTGGATATCTCCTCTGGGACCACTGCACTAACTGCTCTAATATTTGGAAGACTGTTGGTAGTAGCAAATGCTGGGGATTGTAGAGCTGTTCTGGGGAGACGCGGTAGAGCAGTTGACCTGTCCAAAGATCACAAACCAAATTGCACATCTGAAAGAACGAGAATTGAAAAACTTGGGGGAGTCATCTATGACGGATACCTTAATGGACAATTATCTGTATCGCGTGCCATTGGAGATTGGCACATGAAAGGTTCAAATGGCTCTGCTGTCCCCTTGAGTGCAGAGCCGGAGTTGCAGGCGATTCAACTGGCAGAAGAGGATGAATTCCTAATAATAGGATGTGATGGTCTTTGGGATGTAATGAGCAGCCAGTGCGCTGTAACAACAACAAGAAAAGAATTAATGTTACACAATGATCCTGAAAGATGCTCCAGAGAGCTAGTAAGGGAAGCATTCAAACGCAATAGTTGTGATAACCTGACCGTTATCGTTGTATGTTTCTCC
>Isoform0013087 (Gene: PP2C38)
ATGGTGACGACGACTTGGAGGAAAATTGTGTATCCCTGTTGGAGGCCTTCTACAGAAGGTGATGGACAGTTTAGTAATAGCTTTGCTGAAAATGATGGAAGGAGTGAGGGATTGTTGTGGTATAAGGATTTTGGGCGTCATGTTTATGGGGATTTTTCTATGGCTGTAGTTCAAGCTAATAATATAGTGGAAGATCAAAGCCAGATTGTATCTGGGTCGATGAGTTCAGTTGATTTTGGTCCTCAAGGGACATTTGTTGGAGTATATGATGGTCATGGAGGTCCAGAAGCGGCACGGTTCATAAATAATCGCCTGTTCGATAATATCAAGAGTATGATTTTGTTTTTTATTCCTATTATCCCCTTCCCTTATTGTTTCTTATTTTTATTCCATGCTTACTGACATTGTGATGCATTTAACTATTTTTGCTAGTTAATATGCCAGATCCTTTGTGGGGGGAAAAATTGCCAGATCAGGTTCACTTGTGATTTTAGTCTGGCAAGTATGTGGATCTTCATGTTACTATCTTTATTAAGGAGAATTGATAAATGCGGATGAAAGTAATTTTTTAGAACAGAGTGCAATAATGATTATTAGACTATGATTGTATCATTTGCCATACGAAACTTTAGAAGATAGAAGGAAACTAATGTCATTTATCAATTTATTAAACAAAATCAAGGCTGGTTGCGATTATTGGTTGAAAAATAATACTGGTTGTTAATATTTTAGATTGTAAATACACAAATGACTCTTTTTTTTCAAAGTTGTATGCATATGTCTATGCTTGTTCAATGAACCATTACGTCTCAATTCTCACGTGTTAATGCATTACTCGTTGATGCCAATACAGAAACATTGACTAAAAGATTTAAAGGTGAACATTCACTCTTACTTCCACCCAAATATATCATCTGTAGAACAAAAGGAGCCAACTCCACTAGAGGAGACATCAAAAGAGATGGCCTATATGAGCATTTTAATTAAGTCTAATATAAGCATATTGACTTCTGGAATTATGAAAACTAAGAGTAATTAATCACACCTTACAATAAAGTACCCTGATTGGCTTTGATTTTAGTCCCCAACATTTTGAAATTTCATATATTATACTGGTAATACAGTCTTTGAAGTTTTCTAATGCATGTGTTAACTGACCTTTCAGCTATTCATGGTGCAGAATTCACATCAGATAATGAAGGAATGTCAGCTGATGTTATTAACAGAGCTTTTCTGGCAACTGAAGAGGAATTCTGTCTCTTGTGAGACAGCAGTGGTCAATTCAGCCACAAATTGCTTCTGTGGGGTCATGCTGTTTGGTGGGTATAATATGTGATGGATTGCTATATACTGCAAATGCCGGCGATTCTCGGGTCGTGTTAGGCAGATTAGATAGCACCTTCAATGAGGTCAAAGCTGTTCAATTATCAGCTGAGCACAATGCGAGTTACCAATCAGTTAGAGATGAATTGCACTCACTGCATCCAGATGATTCACAGATCGTAGTTTTGAAGCATATGGTTTGGCGTGTAAAGGGTATTATTCAGGTATCTAGGTCCATAGGTGACGCCTATTTGAAGAGAGCAGAGTTCAACAGGGCGCCACTACTGCAAAAGTTTAGAGTACGGGAACCCTTCCACAAACCTATCCTAAAAGCTGAGCCATCAATAGTTGTTCAGAAACTCTACCCTGAAGACCAGTTTCTTATATTTGCCTCAGATGGCCTGTGGGAGCATCTTAGCAATCAAGAGGCAGTTGATATTGTCAATAACTGCCCACGCAATGGTAGTGCTAGGAAACTTGTCAAAGCTGCACTAAGGGAAGCAGCAAAGAAGAGAGAAATGAGATACAGTGACCTGAAACAGATTGAAAGAGGGGTGAGAAGACATTTTCACGATGATATCACTGTGATAGTTTTGTTTCTAGACAGTAATTTGATTAGTCGCAGCCCCTGCAATGGACCAGTGCTTTCGGTTAGAGGAGGTGGAGGTATATCTATGGGTGTGAATAACCTAATT
>Isoform0045947 (Gene: At2g30020)
ATGTCCTGTACCGTTGCACTCTCACCGGTTTTTTCTCCGTCTAAATCCTCGTCCCGGGCCCACTACTGCAAACCCACTTCTCTCTCCTCTTCGCCGGAGATGCGGACGCTGACTTCATCCCCGTCGGCGTCTAAGCTCCGGAAGCCACCGAGTGGACTCGTAAGGGGTTCAAACGACGTTGTTTCGAATGGTGCGACTTCTTCGCCGACTTTTTCGAAGAGGAAGAGGCCGGCGAAGCTGGATATTCCGGTGACGAATTTGAGGTTTGGGTTTGATTTGGAGACGCCGAGGGCGGCGGAGGAGAGGAAGAGAGAGTTTGTGGAGGCTGAAGGAGATGGCTATGCTGTTTATTGTAAGCGTGGGAGGAGAGAAGCTATGGAGGATCGCTACTCTGCTAAGATTAACATTCATGGTGATCCCAAACAGGCTATGTTTGGTATATATGATGGGCATGGAGGTGCCAAGGCTGCTGAGTTTGCAGCTACCAACTTGGACACGAATGTTATTGCTGAAGTGGAGAAAATGGGTGGTCAAGATATTGAGGCAGCAGTCAAGCTCGGGTATCTGATGACTGATTCTGAGTTTCTTAAGGAGGGTTCTCATGGTGGATCTTGTTGTGTTACTGCATTGATCAGGAAGGGAGAGCTTGTGGTTTCAAATGCTGGTGATTGTCGTGCTGTCATAAGCAGAGGTGGAGTTGGTGTGGCCCTTACATCAGACCACCGACCTTCGAGGGAGGACGAGAAAAGTAGAATTGTGGCACTGGGTGGATATGTAGATTGTAGCCGCGGAGGGGTTTGGCGAATTAATGGATCTTTGGCTGTGTCTAGAGGAATTGGAGATGAACACCTAAAGCAATGGGTGACAGCCGAACCAGAAACAAAGGTTCTTGCAATTGAACCTGATTTTGAGTTCTTGATCCTTGCTTCTGATGGTTTATGGGATAAGGTTAGTAATCAGGAAGCAATCGATGTAGTTCGTGCTAACGGGGAAGGCATTGGTAAGCTTGAAGCACTTGCAGTGTGTAAGAAGCTAGCAGAACTATCTGTTTCGCGAGGCTCGCTTGATGACATCAGTGTTATGCTAATCCCATTGGGACAATTTTGT
>Isoform0022784 (Gene: Os02g0799000)
ATGTGTTTGCAAGACACAGAGCAAGTTTGTGAAGGAATGGAGAAGCTGGGTTGTGACGAGAATCCCAAGGAATGGCCTTTGATGAATACCCAGATCGAGAATTGGGGTAAAAGCTTGACAAAATGTGAAGATGATGATGAAAATGATGATATTGAGCAGATTACTCATTTGGCTCGAGAAAATTTGTGAAGATACAGTTGTTGCAGACAAAAAACAGAACTTGTTAAGTGAATTTGTTCCTTCCCTTCGTTCTGGTGAATGGTCTGATATTGGTCATCGTTCTTACATGGAGGATACTCACATATGTATTGCTGACCTTGCTAAGAAGTTTGGTTATCCATTTGGCAAGGAAGCTATCTCCTTCTATGGTGTTTTTGATGGTCATGGGGGAAAAAGTGCAGCACATTTTGTCCGAGATCATTTGCCAAGGGTCATTGTCGAGGATGCTGATTTTCCTATTGAACTTGAAAAAGTAGTTACAAGATCATTCGTGGAGACTGATGCTGCCTTTGCTAAGTCATGCTCCATTGAGTCTGCCTTGTCATCTGGAACAACTGCACTTACTGCAATGGTATTTGGGAGGTGAGTTGAACTTCCGTTTTTGTTCAACGGTTGTTTGGATTTAGCTCTTTCTATCTTAGGGTATTAAGTAAGCTAGCTTATGCTATTAAAGGATCCTCATTCTAGGTGTGGCATCTCAAATTCACAGTGGTTACATTAGAATGCTTTTAGCTTGATTCACAAAAAAAATATGACATTAAACGAGAGGTTAGATGTTTTCTCTACCGGACCCAAACCTTTGTGTGATCCCTTGATTAAATGAACATGGATGTATATTAGACTCTCAGTAGATATATATGCATCTTTTGGATATACAAAATTAGGATCTCGGCAGCTCATCTATGTAACACTCTGTTATTGGGCTCGAACAGGAATGCCAAATGTAGTATTTTGTTGTTTCATGTTATGAGTGTGATATGTTTGTGCAGATCTTTACTTGTCGCAAATGCCGGAGATTGCCGGGCAGTCTTATCTAGGCATGGAGTGGCTGTGGAGATGTCAAAAGATCACAGGCCTTGCTGTAACATTGAAAGGACGAGAATCGAGTCCTTGGGTGGATTCATAGATGATGGCTATTTAAATGGGCAGTTGGGGGTTACTCGAGCATTAGGCGATTGGCATATCCAAGGACTGAAAGAAAATGGCGCCCAAACTGGTCCCCTTAGTGCTGAACCAGAACTTAAATTAGTAACACTTACAAAAGAAGATGAATTCTTGATAATTGGTAGTGATGGAATCTGGGACGTATTTCGTAGCCAAAATGCAGTAGATTATGTCCGCAGGAGACTCCAGGAGCACAATGATGTGAAGCTATGCTGCAAGGAAGTAGTGGAAGAAGCGATGAAGAGGGGAGCAATCGACAACTTGACGGTGGTGATTGTTTGTTTTCACTTGGAGCCACCTCCTAACATGGTGATTCAAAAGGGTAGAGTCCGGAGGAGCATTTCCGCGGAGGGGCTTCAAAATCTCAGGTTTCATCTTGATGGA
>Isoform0032399 (Gene: At3g15260)
AACCAGCCTGACTTCTGGACTGAGACGGAGAAGGCAATCAAAAGAGCATATCGTGTAACTGACAAGACAATATTGGATAAAGCAGTTGATTTGGGTACTGGCGGTTCAACCGCAGTTACTGCAATATTGATCAATTGTCAAAAGCTGGTAGTTGCTAATGTTGGGGACTCTCGTGCTGTTATCTGCAAGAATGGAGTGGCCAAACAATTGTCAGTTGATCATGAACCTGACAAGGAGCGCAGTTGCATTGAGGACAGAGGTGGCTTTGTATCAAAGTTTCCAGGTGATGTTCCCCGTGTTGATGGACAGTTGGCAGTAGCCCGGGCTTTTGGTGACAAGAGCTTGAAGGAACACCTTAGCTCAGAGCCAGACGTGTCGGTGGAAAACATAGATGATGATACAGAATTTATTATCCTGGCAAGCGATGGAATATGGAAGGTGATGACAAATCAAGAAGCTGTGGATTGTATCAAGCAAATCGAGGATGCTGATGCAGCAGCAAAGCGCCTTGCTGAGGAAGCAGTGGCGAGGAACAGCAGAGATGATATTTCTTGTGTGATTGTGAAGTTT
>Isoform0023863 (Gene: At3g16560)
ATGCATCAAGAAACAAGTCCTGATCCAGATGGAGAAATCAAAATAAGTTTTGGATATCATTGCAATGAAAAGAAAGAAAGTTCTTGTGATATGCCCGATGGATATGAAACCCCTTCTGGAATTAAACTTCGAAGAACCAATAGCTCTTTCTCTTGCTTCTCTGGTGCCGCCTTGAGTGCCAATGCTACTTTGGCCAACACAAATCTCTGCAATGGATTAATTGGTGCAGAGATTCTTCCGACGTGGGACTCACCCACTTCATTCAGAAAGATTCCTTCTTCTTCCTCAATATCTAAGTTGGACCTATTATCTAGTTCTCTTCATAGCAGCTTATCAAACTTAAGTTGTAGTCCATCAACTCCAAGTGAAGCGACCGAATCTGATTTTTTGTCACTAAAGTCCATGAGTGCTCCTTCACGAAATGAAGGTTTTCTCAATGCCATGGAAGTGCAAGTAGCAGGTGGGGCTGCCGGTGAAGATCGAGTCCAAGCTGTTTGTTCTGAAGAAAATGGGTGGCTCTTTTGTGCTATCTATGATGGGTTCAATGGTAGAGATGCTGCTGATTTTTTGGCTGGTACATTGTATGATACTATTGGGGTCTACTTGAATTTGTTAGAATTGGAATTTGAATCCAATCAAACGTCTGATTTCCAGGATTGCTCGAGGATGAAAATTTTTCCAAAAGAGGTAAACCTACTCTCAAACTTGTGAGCACGGAATCAAAGGGTGAAAGATTGTCCAGCCTGCCTAGACAAAGAGTGCTTGATTGCCTTCAACGTGCTCTATCTCAGGCTGAAAATGATTTCCTTTACATGGTTGAGCAAGAAATGGAGGAACGCCCTGATATAGTATCTGTTGGATCTTGTGTCTTGGTTGTGCTACTCCATGGGAAGGATCTGTATATACTCAATTTAGGTGACAGTCGAGTTGTAATCGCAACATACAGTGAAGTTAGCAGTACTAGAAATAAGGTTCTACAAGCTATACAGCTTACTGATAGTCATACAGTCGACAATGATGTTGAAAAAACCCAACTTCTAAATAGTCATCCTGATGACCCCATGACAATTGTGGGTGGCAAGGTGAAAGGAAAGTTAAAGGTAACTCGTGCATTTGGAGTCGGTTACTTGAAAAAGCAAATACTGAATGACGCGTTAATGGGTATTCTCCGGGTTCGTAACCTTAAAAGTCCCCCATATGTCTCTACACAACCATCTCTGTGTATACACGAAATCTCGAATGCTGATCGTTTCATTATACTTGGGAGCGATGGTTTATTTGACTTCTTCACAAATGATGAAATTGTAAAGCTTGTCCATTCTTACATCTTGTGCTATCCTTATGGAGATCCAGCCAAGTTCTTGTTAGAACAGCTTGTACTGAGAGCAGCAGATTGTGCGGGTTTCAGTACGGAAGAGTTGATGAGTATTCCTGCTGGTAGGAGAAGAAAATATCACGACGATGTAACAGTGATTGTGATCATGCTAGGGACAAATAAGCGAACATCCAAGGCATCAACTTGCCTC
>Isoform0044195 (Gene: At3g62260)
ATGGGTGCTGAAGCAGAGTTGATGATACAACAAATTGCAACAGGGGGTGTTTTGAACGTAGAGTATAGATCACGATCTACTAGTAATCTTGAAGATTTAAATGGTTTACTTGGTGTTTCTAATCCGGGTTCTAATCATGACCCGATTGCTCCATCTGGGTCGCTCACTTCTCTTTCTCCTCCGGTTATGAAATCTCCAGAAGCTGAGATTATGCAATATTTTCCTAGCATCCGCTCTGGTGGTTTTGCTGATATTGGGCCTCGGAGGTACATGGAAGATCAACACATAAAGATAGATGATCTTTCAATGTATTTGGGTTCAGATGTCATATTTCCTAAGCCAAATGCTTTCTACGGGGTCTTTGATGGTCATGGAGGACCTGACGCAGCAGCTTATGTCCGGAAGAATATAAATAGATTATTTTTTGAGGATGTCAATTTTCCACAATCGGCTGAAGTTGATGATGCGTTTTTAGAAGCGGTTGGGAGCTCTCTTCGCAAAGCATTTCTTCTCGCTGATGCAGCTCTTGCTGATGACTGTAGTGTGAGCACTTCATCTGGTACGACAGCTTTGGCAGCTATTGTATTAGGAAGTCGTCTATTGGTGGCTAATGCTGGAGATTGTAGAGCAGTTCTGTGCCGAAAAGGGGAAGCTATTGACATGTCTCAGGACCACAGACCAAGTCATGCATCGGAAAGGAAACGAGTTGAAGAGCTGGGAGGGTTTATTGATGATGGTTATCTTAATGGTGTTCTATCAGTTACTCGGGCTTTGGGTGATTGGGACCTGAAATTGTCACGGGGCAACCCGTCGCCTCTCATTGCAGAGCCAGATGTCAGGCAGATTGTTCTGACCGAGGATGATGAGTTTCTCATTATAGCTTGTGATGGGATCTGGGATGTAATGTCAAGTCAGCAGGCAATCAGCCTTGTGCGCCGGGGCTTAAGGCGTCATGATGACCCTGGGCAGTGTGCTAGAGACCTGGTCATGGAGGCTCTGCGTCTCAACACTTTTGATAATCTCACTGTGATCATTGTTTGTTTTACTTCCCTCGATCATAGGGAAGCATCACCAACGCCTCAGAGAAGATTAAAATGTTGTAGCCTTTCTGCAGAAGCCCTCTGTAGCTTAAGGAACTTGTTGGATGGCAGTGTCAATCAG
>Isoform0028283 (Gene: Os06g0651600)
AAGGGATCCCACTCTGACTATGACGGGCCAAGTTGTGGGAGCACAGCCTGTGTAGCAATCATCCGTAACAACCTACTTGTGGTTGCAAATGCTGGTGATTCCCGCTGTGTAATATCTCGAAAGGGTCAGGCATATAATTTGTCCAAAGACCACAAGCCCGATCTTGAAATTGAGAAAGAAAGGATATATAAAGCTGGTGGCTATATCCAGTGTGGGCGGGTCAATGGAACATTAAACTTATCAAGAGCTATCGGAGACATGGAGTTGAAAAGGGATAAATCTCGGCCTGCTGAAGAGCAAATCCTTACTGCTAATCCAGATATAAGAACAGTTGACCTTGACGATGATGATGATTTCCTTGTTATTGCATGTGATGGGATATGGGATTGTATGTCAAGTCAACAACTAGTAGACTTTGTTCGTGAACAATTGGATTCGGAAAATAAGCTCTCTACAGTAATCGAGAAGGTGTTTGATAGGTGCATTGCACCAACAGCTGGTGGAGAAGGATGTGACAACATGACAATGATCTTAGTGCAGTTTAAAAAACCACCTAGTTCTTCTGCTTCAACAAAGGACCATCAACCTTTGTCCTCTAATCAACAAGCTGAAGTTACCGAAAAGTCACCGGGAGTTGATCAAAGTAGTAGCGATCCCTCAAAA
>Isoform0006736 (Gene: At4g31860)
ATGGGAGTCTACCTTAGTACTCCAAAAACTGACAAGTTTTCTGAAGATGGTGAAAATGATACACTTAGATATGGTTTATCGTCAATGCAAGGGTGGCGTGCTTCTATGGAGGATGCTCATGCAGCACTGACTGATCTTGACGAATGTACTTCCTTTTTTGGGGTATATGATGGCCATGGAGGTAAGGTGGTTGCTAAATTTTGTGCCAAGTATCTTCATCAACAAGTGCTTAAGCATGAAGCTTATGCTGCTGGAGATGTTGGAACTTCTGTTCAGAGAGCCTTTTTCAGAATGGATGAAATGATGCGTGGACAACGAGGTTGGAGAGAGCTTTCTGTCCTGGGTGACAAAATGAACAAGTTTACTGGTATGCTAGAAGGTTTAATCTGGTCCCCGAAAGGTGGCAACGGAAATGACAAAGATGATGATTGGGCTTTTGAGGAGGGTCCTCATTCTGATTTTACTGGACCGACTTCAGGGAGTACAGCTTGTGTAGCGATTGTCAGAAACAATGAAGTTTGTGTGGCAAATGCTGGCGACTCTCGGTGTATAATATCTAGGAAGGGTCAGGCGTACAATCTTTCCCGAGATCATAAACCTGAGCTTGAAGTTGAGAGGGAAAGAATTTTAAAAGCTGGCGGTTTTATCCATGCAGGCCGGGTTAATGGCAGTCTAAATCTTGCAAGAGCTATAGGAGACATGGAATTTAAGCAGAACAAGTTCTTGCCTGCAGAAAGGCAAATTGTAACTGCTAATCCAGATATAAACATTGTA
>Isoform0010022 (Gene: TGA2.2)
ATGATGGCAAATGTAAGTCCTAGGACCGATACTTCTGCAGATGGAGATATTGACGATAAGACACCAGTGTTCCATAACAGTGAAGTTATGGTGGTTTCTAATGCCAGCGAGAGGTCAAAGGATCAAAAGACACTCCGTAGACTTGCCCAAAATCGCGAAGCTGCAAGAAAGAGCCGACTTAGGAAAAAGGCTTATGTCCAACAGCTGGAGAGCAGCAGAATGCAGCTGACTCAACTTGAACAAGATCTTCAAAGAGCTAGGCAGCAGGGTAAATATATTTCAAGTTCAGGAGACCAGTCTCAATCAATGAGTGGAAATGGAGCCTTGGCATTTGATGTAGAATATGCGCGGTGGCTGGAAGAGCACACCCGGCGAGCCAATGAGCTGAGAGGAGCTGTTAATGCCCATGCGGGCGATGCTGAACTACGCATCATTGTGGATGGCATCTTGACACACTATGATGACATTTATAGGATAAAAGCTGAGGCTGCTAAGGCTGATGTCTTCCATATCCTGTCTGGAATGTGGAAAACACCTGCAGAGAGGTGCTTTCTATGGCTTGGTGGATTTCGTTCGTCTGAACTGCTTAAGCTGCTTATGAGCAAGTTGGAGCCTTTGACTGAGCAACAGATGTTAGCTATCACCAACTTGCAGCAGTCATCCCAACAGGCAGAGGATGCTTTATCGCAGGGAATGGAGGCCCTGCAGCAATCCCTGGCTGACACATTGGCTGGTTCACTTGCCCAATCAAATTCACCAGGAAATGTCGCCAGTTACATGGGACAAATGGCTATGGCTATGGGAAAGCTTGGAACGCTGGAAAACTTCATTTGTCAGGCAGACAATCTTAGGCAACAAACCTTTCAACAGTTGCATCGTATACTAACAACTCGGCAGTCTGCTCGTGCTGTCATTGCAATCAATGACTATTTCTCTCGGCTCCGAGCTCTTAGCTCTCTCTGGCTTGCCCGACCGCGGGAG
>Isoform0003125 (Gene: CDC5)
ATGAGGATAATGATAAAGGGAGGGGTGTGGAAGAACACCGAAGATGAGATCTTGAAAGCGGCTGTTATGAAATATGGCAAGAATCAGTGGGCTCGTATATCTTCTCTTCTTGTCAGGAAATCTGCTAAACAATGTAAGGCTCGTTGGTACGAGTGGCTCGATCCTTCTATTAAAAAGACTGAGTGGACCAGAGAAGAAGATGAGAAGCTACTCCACTTGGCAAAGCTAATGCCCACTCAATGGAGGACAATCGCTCCAATTGTTGGTCGTACTCCATCACAATGTCTTGAGCGTTATGAGAAACTCCTTGATGCAGCCTGTGCTAAAGATGAGAACTATGAGCCAGGAGATGATCCGCGGAAGTTGCGTCCTGGGAGATTGACCCTAACCCAGAATCAAAGCCTGCTCGTCCTGATCCTGTTGATATGGATGAGGATGAGAAAGAAATGCTTTCAGAAGCACGAGCTCGGCTAGCCAATACGAGGGGGAAAAAGGCAAAGAGAAAAGCTAGGGAAAAGCAGCTTGAAGAGGCTAGACGGCTTGCATCTTTGCAGAAAAGGAGGGAATTGAAGGCAGCAGGAATTGATAATAGGCATAGAAAGAGGAAAAGGAAGGGCATTGACTATAATGCTGAAATCCCCTTCGAGAAGAAGCCTCCTCCAGGCTTTTACGATGTTACGGATGAAAGTCAAACAGTTGAACAGCCAAAGTTCCCAACAACAATTGAGGAACTTGAAGGTGAGAAAAGGTCTGATAAGGAAGCCCGGTTGAGAAAGCAAGACGCTGCAAGGAATAAAATTGCGCAGAGGCAGGATGCACCTTCAGCTATACTCCAAGCAAACAAGCTGAATGATCCAGAAGCAGTTAGAAAGAGGCCAAAAATGAATCTCCCTACACCTCAGATTCCAGACCATGAACTGGAGCATATTGCAAAAATTAGGCTTCCTGCTTCAAGTGAAGAACTCACGGAAGGGAGTGGCGCAACACGTGCTCTTCTTGCAGACTATGCACAGACACCACGTCAGGGAGCAACCTCATTACGAACCCCACAAAGAACTCCTGCAGGTAAGCACGATGCAATAATGATGGAAGCAGAAAACCAGGCCAGGTTGAGGCTGTCTCAGACACCGTTGCTAGGGGGAGAGAACCCGGAACTGCATCCTTCTGATTTTTCAGGGGTTACTCCAAGGAAGATGGAAATTCAAACACCAAATGTTATGATGACTCCCTCAGTAACTCCAAGTCCTGGAGGTGCAGGTCTAACTCCAAGAATCGGGATGACGCCTTCAAGGGACGGTCCTTCATTTGGTATGACCCCTAAAGGAACTCCAATTAGGGATGAGCTACATATCAATGATGATATGGATATGCATGACAGTGCTAAACTTGAGTTGCGAAGACAATCTGATTTGAGACGAAATCTGCGTTCTGGTTTGACCAGCCTTCCGCAACCAAAAAATGAATATCAGATTGTGGTTCAACCGATCCCAGAAGACAATGAAGAGCCGGAAGAAAAGATGGAAGAAGATATGTCTGATAGGATTGCTAGAGAAAAAGCTGAGGAGGAAGCCAGGCTGCAAGCTTTACTTAAGAAGAGGTCGAAAGTACTGCAGAGGGAGCTCCCCAGACCTCCCGCTGCGTCATTGGAGCTTCTAAAAGATTCTTTGCTTCGGGCTGATGAGGGTAAGAGCTCCTTTGTTCCTCCTACTTTGATTGAACAAGCTGATGAGATGGTAAGAAAGGAGCTCGTGTCCTTACTCGAGCATGATAACATCAAGTATCCAACTGATGAAAAAGTTCAAAAGGAGAAGAAGAAAGGTACAAAGCGGACTGCAAAGGGAAATGCTGCTCTTGTCCCCTTTATAGATCAATTTGAAGAGGACGAGTTAAAGGAGGCT
